# Supplementary material for: Single-molecule fingerprinting of protein-drug interaction using a funneled biological nanopore
Source: Nat Commun. 2023 Apr 4;14:1461. doi: 10.1038/s41467-023-37098-4 (PMC10073129; doi:10.1038/s41467-023-37098-4)
Supplement: Supplementary file 3 — Source data [file 41467_2023_37098_MOESM3_ESM.xlsx]

## Sheet: Fig. 1a
Uncropped blue native gel (4-16%) image of YaxAB nanopores
	Exp.1					Exp.2					Exp.3

## Sheet: Fig. 1c
	Current-voltage (I-V) curves for YaxAB nanopores in symmetric salt conditions at pH 7.5
	C10 (Current (pA))									Plotting
Voltage (mV)	Pore #1	Pore #2	Pore #3	Pore #4	Pore #5	Pore #6	Pore #7	Pore #8	Pore #9	mean	S.D.
-100	-1136.27	-1203.42	-1159.28	-1135.87	-1143.71	-1179.8	-1167.58	-1178.39	-1187.62	-1165.77	23.8405
-80	-905.774	-992.317	-934.118	-910.417	-909.253	-902.776	-928.893	-920.12	-947.599	-927.919	28.3107
-60	-677.234	-717.118	-699.415	-680.026	-667.293	-664.975	-692.665	-681.492	-708.799	-687.668	18.0705
-40	-451.924	-474.975	-464.935	-451.636	-432.649	-427.626	-462.059	-446.118	-470.619	-453.616	16.2894
-20	-224.324	-236.293	-230.881	-224.691	-210.296	-203.688	-230.172	-216.203	-234.012	-223.395	11.1538
0	0	0	0	0	0	0	0	0	0	0	0
20	221.807	232.993	227.39	221.456	225.89	231.377	226.816	227.061	230.357	227.238	3.9523
40	439.933	460.465	450.819	439.484	446.869	457.222	449.528	454.294	456.574	450.576	7.44126
60	654.449	681.85	668.558	653.153	662.286	681.387	667.167	675.349	676.062	668.918	10.7247
80	862.569	899.39	880.904	858.909	872.152	895.314	879.078	889.519	890.774	880.956	14.2341
100	1065.67	1110.01	1085.61	1059.19	1078.01	1103.9	1085.7	1092.43	1098.18	1086.52	16.8831
	C9 (Current (pA))						Plotting
Voltage (mV)	Pore #1	Pore #2	Pore #3	Pore #4	Pore #5	Pore #6	mean	S.D.
-100	-870.872	-934.778	-903.685	-883.228	-900.918	-898.638	-898.686	21.6572
-80	-686.507	-718.526	-711.182	-702.218	-717.005	-709.852	-707.548	11.8286
-60	-510.77	-532.79	-529.097	-520.961	-532.556	-529.617	-525.965	8.5917
-40	-338.688	-353.46	-345.785	-343.755	-351.126	-350.064	-347.146	5.46093
-20	-167.747	-175.346	-173.009	-169.743	-174.433	-172.409	-172.115	2.87766
0	0	0	0	0	0	0	0	0
20	162.001	171.696	167.418	165.5	168.432	168.071	167.186	3.23915
40	319.669	336.482	328.525	325.007	331.097	329.972	328.459	5.70635
60	471.453	499.418	486.153	478.989	488.175	485.221	484.901	9.3695
80	616.117	651.019	633.325	625.627	638.894	636.118	633.516	11.8916
100	753.761	805.415	775.874	765.224	779.027	776.954	776.042	17.2396
	C8 (Current (pA))			Plotting
Voltage (mV)	Pore #1	Pore #2	Pore #3	mean	S.D.
-100	-649.551	-634.268	-633.56	-639.126	9.0355
-80	-507.886	-499.095	-498.471	-501.817	5.26502
-60	-373.769	-367.324	-366.908	-369.334	3.84665
-40	-242.705	-241.013	-240.48	-241.4	1.16174
-20	-117.107	-118.572	-117.89	-117.856	0.733264
0	0	0	0	0	0
20	114.236	113.118	112.213	113.189	1.01379
40	224.064	220.159	218.512	220.911	2.85129
60	324.566	321.971	317.678	321.405	3.47887
80	421.186	418.171	410.532	416.63	5.49154
100	509.653	509.9	498.62	506.058	6.4425

## Sheet: Fig. 1g
	Current-voltage (I-V) curves for YaxAB nanopores in asymmetric salt conditions at pH 7.5*
	C10 (Current (pA))			Plotting
Voltage (mV)	Pore #1	Pore #2	Pore #3	mean	S.D.
-50	-647.183	-691.674	-601.934	-646.93	44.8702
-40	-521.294	-558.22	-488.833	-522.783	34.7174
-30	-396.168	-427.504	-383.185	-402.285	22.7841
-20	-275.4	-299.025	-274.281	-282.902	13.9736
-10	-157.927	-173.077	-180.493	-170.499	11.5016
0	-44.4622	-51.9047	-63.177	-53.1813	9.42249
10	66.0311	67.4495	50.7702	61.4169	9.24755
20	174.251	183.173	161.271	172.898	11.0138
30	278.444	294.995	267.954	280.464	13.6333
40	383.914	402.345	380.421	388.893	11.7794
50	475.973	509.077	479.773	488.274	18.1153
	C9 (Current (pA))			Plotting
Voltage (mV)	Pore #1	Pore #2	Pore #3	mean	S.D.
-50	-495.339	-494.848	-471.813	-487.333	13.4429
-40	-400.376	-399.605	-386.686	-395.556	7.69109
-30	-307.478	-310.082	-302.765	-306.775	3.70852
-20	-217.907	-222.037	-216.787	-218.911	2.7651
-10	-131.108	-136.491	-131.997	-133.199	2.88564
0	-46.4139	-53.8434	-48.9512	-49.7362	3.77646
10	36.0488	26.2005	30.6626	30.9706	4.93134
20	115.312	102.383	108.698	108.798	6.46504
30	191.777	175.457	185.412	184.215	8.22574
40	265.928	246.291	255.113	255.778	9.83556
50	336.058	314.344	328.036	326.146	10.9799
	C8 (Current (pA))			Plotting
Voltage (mV)	Pore #1	Pore #2	Pore #3	mean	S.D.
-50	-326.958	-331.604	-389.384	-349.315	34.7784
-40	-263.102	-269.335	-315.042	-282.493	28.3604
-30	-208.525	-210.735	-246.171	-221.81	21.126
-20	-150.783	-153.441	-179.261	-161.162	15.731
-10	-100.931	-99.4907	-115.805	-105.409	9.03193
0	-50.3126	-47.4518	-55.2855	-51.0166	3.96404
10	-0.828107	2.29515	3.54428	1.67044	2.25214
20	45.7045	49.3472	58.5382	51.1967	6.61369
30	92.4876	93.7791	110.709	98.9918	10.1676
40	136.173	135.286	161.821	144.427	15.0703
50	177.255	175.779	209.09	187.375	18.8201

## Sheet: Fig. 2h
	Free energy (kcal/mol)
z (nm)	0 mV	100 mV
2	-2.54893	11.7108
3	-18.0007	-2.18615
4	-22.8063	-5.4886
5	-21.7347	-4.38843
6	-16.6316	-3.49961
7	-12.434	-2.97964
8	-9.68436	-0.592764
9	-8.79719	0.84835
10	-10.0511	-0.312002
11	-8.37001	-2.35855
12	-4.76116	-2.85618
13	-9.52e-06	3.57e-06

## Sheet: Fig. 3b
Open Probability (%) = Sum of each level dwelltime (ms) /Total dwelltime (ms)*100
Molar ratio
	Free Bcl-xL							Bcl-xL:Bak-BH3 (1:2)						Bcl-xL:ABT-737 (1:2)
	Replicates				Plotting			Replicates			Plotting			Replicates			Plotting
	Pore #1	Pore #2	Pore #3	Pore #4	Mean	S.D.		Pore #1	Pore #2	Pore #3	Mean	S.D.		Pore #1	Pore #2	Pore #3	Mean	S.D.
L1	6.3347	2.73923	6.08167	4.74962	4.9763	1.64549		41.3687	40.462	44.5687	42.1331	2.15747		11.7342	15.6423	12.4847	13.2871	2.07393
L2	90.3102	93.7709	91.5277	89.3928	91.2504	1.89424		58.4389	59.4001	55.2852	57.7081	2.1526		88.1862	84.3082	87.4929	86.6624	2.06809
L3	3.35509	3.48987	2.39065	5.85757	3.77329	1.47322		0.192399	0.137947	0.146062	0.158803	0.0293768		0.079657	0.049508	0.022372	0.0505123	0.0286557

## Sheet: Fig. 3c
Frequency (Hz)	Amplitude (pA^2/Hz)
	Bcl-xL	Bcl-xL+Bak-BH3	Bcl-xL+ABT-737
0	387625	653401	398128
0.190735	9.30801	51.8183	6.29028
0.38147	5.52804	260.251	5.54879
0.572205	18.7457	344.065	5.29754
0.762939	8.77687	278.356	6.4918
0.953674	11.237	67.4185	6.55533
1.14441	1.88298	133.595	16.4987
1.33514	6.50699	56.6217	10.7316
1.52588	1.93876	351.036	25.0696
1.71661	7.70094	39.2608	2.67226
1.90735	6.44422	73.4373	6.44826
2.09808	3.92144	6.87355	8.8181
2.28882	0.485702	206.43	20.5774
2.47955	0.930205	482.651	6.1081
2.67029	1.5611	183.32	18.7345
2.86102	0.019538	45.4828	5.30076
3.05176	9.94147	300.146	12.7173
3.24249	1.97259	94.6802	27.7118
3.43323	9.46211	47.2208	3.37398
3.62396	18.5929	106.631	0.405742
3.8147	0.175696	71.8175	2.22377
4.00543	4.0275	233.45	2.58911
4.19617	0.599212	56.1984	18.0101
4.3869	1.08718	8.058	9.66304
4.57764	2.10708	153.772	25.5658
4.76837	1.90934	154.103	10.5634
4.95911	0.175754	151.772	1.74028
5.14984	1.2407	32.4541	0.579896
5.34058	2.05396	11.6103	1.43674
5.53131	4.23576	24.5178	6.32543
5.72205	2.88617	289.83	5.4898
5.91278	2.71398	244.839	9.32731
6.10352	2.30893	243.597	16.808
6.29425	0.997387	195.661	21.6596
6.48498	0.289562	246.359	4.54368
6.67572	1.29951	224.958	5.83818
6.86646	0.069847	127.618	3.51368
7.05719	5.91086	4.41433	6.31679
7.24793	5.26763	40.3107	32.2516
7.43866	2.46129	5.34343	5.75013
7.62939	3.06303	10.2104	10.0935
7.82013	1.30031	7.91808	0.984273
8.01086	3.38735	150.996	3.84439
8.2016	0.26831	102.97	30.5232
8.39233	2.47265	112.882	3.62818
8.58307	0.817525	142.274	0.621567
8.7738	0.233977	53.1022	15.5641
8.96454	3.71017	49.453	8.8578
9.15527	8.44964	85.4212	5.0499
9.34601	7.96072	119.946	1.71999
9.53674	1.03128	209.448	8.94162
9.72748	1.03446	7.16613	24.2813
9.91821	3.5153	41.066	28.8326
10.109	1.29682	88.8677	4.4504
10.2997	0.637528	426.196	22.3945
10.4904	2.13974	4.41299	13.6024
10.6812	8.32964	276.038	3.21942
10.8719	5.88543	175.944	7.98962
11.0626	4.04286	2.72046	1.90753
11.2534	2.51253	300.33	16.0237
11.4441	1.29015	50.5521	21.7023
11.6348	1.04144	31.884	16.2927
11.8256	0.504751	24.0091	1.94902
12.0163	9.81637	32.5951	7.93356
12.207	1.85278	56.2494	4.13102
12.3978	2.31494	169.934	7.07223
12.5885	6.72734	25.0345	30.126
12.7792	6.85773	233.03	26.4764
12.97	5.15066	83.2071	3.98438
13.1607	1.86135	133.46	11.8875
13.3514	1.80751	230.683	9.27905
13.5422	2.06096	269.524	0.079443
13.7329	1.89749	6.41148	7.33989
13.9237	2.83894	97.9486	5.41022
14.1144	1.2369	3.44044	51.0177
14.3051	2.40619	560.425	0.793818
14.4959	1.08431	252.179	0.0072
14.6866	1.6292	120.95	22.6174
14.8773	2.85477	205.233	6.34283
15.068	1.95166	20.2223	2.09253
15.2588	5.49055	284.281	11.0208
15.4495	11.2219	0.745948	23.8507
15.6403	1.09524	431.059	4.11003
15.831	0.403917	212.64	16.9886
16.0217	1.2935	30.0347	4.05712
16.2125	2.04797	30.4979	13.0383
16.4032	6.33669	42.6436	5.70169
16.5939	6.06355	216.685	11.9193
16.7847	0.278706	34.212	10.0417
16.9754	7.02531	203.565	1.20376
17.1661	1.9711	76.8174	21.7855
17.3569	3.1015	94.2846	3.82933
17.5476	1.17908	35.0738	3.9001
17.7383	2.53481	256.887	4.73021
17.9291	2.15748	150.289	5.9057
18.1198	0.776256	24.328	5.24238
18.3105	2.63268	203.301	11.2481
18.5013	4.33706	255.291	2.24536
18.692	0.377212	218.846	0.753335
18.8828	0.049332	11.7287	9.87573
19.0735	0.75029	96.6715	5.27421
19.2642	0.741534	25.0339	7.13929
19.455	0.429059	350.811	3.36767
19.6457	0.529492	80.6577	21.4626
19.8364	2.62644	48.7216	18.2042
20.0272	1.26631	9.6405	7.52192
20.2179	1.81476	1.70925	5.05897
20.4086	0.055698	7.14489	4.31664
20.5994	1.53451	25.9361	5.56444
20.7901	3.03467	0.335654	6.64825
20.9808	1.03659	705.55	7.60393
21.1716	2.03699	36.3929	0.952228
21.3623	0.744304	10.2883	5.68267
21.553	1.04523	88.8427	7.06831
21.7438	2.7175	96.5211	24.7457
21.9345	1.16836	139.554	4.83466
22.1252	2.89864	143.511	2.60638
22.316	6.74181	215.197	6.29851
22.5067	0.830303	91.3595	6.5881
22.6974	0.995378	49.847	13.4106
22.8882	2.41608	299.102	6.0852
23.0789	2.27019	253.196	0.718971
23.2696	2.26205	274.724	4.87094
23.4604	9.22775	40.5384	2.00327
23.6511	2.98435	52.6308	4.80398
23.8419	0.69245	187.052	13.7911
24.0326	0.23046	3.61841	5.39016
24.2233	4.31959	112.848	4.00932
24.4141	1.54936	131.225	4.96084
24.6048	0.378451	55.1963	1.59172
24.7955	4.48815	207.022	16.4201
24.9863	0.9546	88.4659	8.86079
25.177	4.3928	175.871	4.43808
25.3677	5.21954	132.106	15.0875
25.5585	4.98522	90.6876	2.82045
25.7492	9.40454	48.3734	11.2374
25.9399	0.457557	200.923	2.19248
26.1307	2.04076	60.9061	3.96689
26.3214	2.58347	7.34551	11.3294
26.5121	0.70169	593.066	4.5029
26.7029	1.65292	195.834	1.2006
26.8936	2.95974	1.28819	29.9586
27.0844	2.0837	27.575	13.9909
27.2751	1.11681	7.1935	10.6955
27.4658	2.72885	14.3865	12.9712
27.6566	0.510088	23.7512	7.81582
27.8473	0.849519	125.516	8.05898
28.038	0.370061	18.0721	5.33022
28.2288	0.133036	22.9895	13.5716
28.4195	0.347914	35.4924	2.97541
28.6102	2.35283	67.4026	2.90382
28.801	3.78583	446.267	3.18969
28.9917	0.874513	72.0216	4.64711
29.1824	5.46865	14.2253	8.4391
29.3732	2.82497	11.0546	13.0024
29.5639	0.655921	72.4086	4.37891
29.7546	1.1853	219.486	12.2037
29.9454	3.87833	70.2243	9.54223
30.1361	1.41089	11.2422	2.25045
30.3268	0.68667	24.877	1.53941
30.5176	1.79237	5.23848	18.7335
30.7083	3.18135	29.9269	6.9114
30.899	0.788809	19.5641	2.9279
31.0898	0.185692	47.4261	18.6362
31.2805	0.618095	4.87177	0.081668
31.4713	0.844836	83.6783	3.01777
31.662	0.33168	30.3611	1.59618
31.8527	7.63536	284.613	4.07265
32.0435	3.63384	111.122	1.1143
32.2342	2.20028	83.942	2.18609
32.4249	3.11719	199.93	0.935319
32.6157	2.43239	53.7842	8.0429
32.8064	0.151261	16.1696	10.0154
32.9971	0.901997	27.0732	16.2507
33.1879	10.4955	324.349	5.5695
33.3786	1.97305	26.6376	6.62213
33.5693	1.46184	0.512926	1.4594
33.7601	0.195067	33.2313	9.04503
33.9508	3.76532	62.3651	0.805087
34.1415	2.88733	78.0802	0.615698
34.3323	0.546244	110.082	0.150643
34.523	1.07587	13.2553	0.158946
34.7137	2.11801	16.4853	3.30347
34.9045	5.83054	20.8022	6.18088
35.0952	6.03326	41.654	12.531
35.2859	2.59425	129.522	6.13459
35.4767	3.05365	94.1411	2.55517
35.6674	5.39163	2.20205	5.63338
35.8582	1.53011	110.663	2.40965
36.0489	1.59305	6.18543	11.4231
36.2396	0.354851	37.6856	8.55024
36.4304	5.10686	88.5781	3.75629
36.6211	3.19755	159.943	4.75728
36.8118	3.83284	106.194	5.3173
37.0026	4.00909	46.2691	4.7832
37.1933	0.474306	45.0975	2.91278
37.384	2.6814	45.727	33.4703
37.5748	0.218863	41.5866	11.458
37.7655	10.4259	27.7662	1.29147
37.9562	1.41334	21.5802	23.9459
38.147	1.22063	2.8018	2.39935
38.3377	9.16032	81.8958	0.557227
38.5284	4.14644	172.877	8.75474
38.7192	2.35146	156.214	5.79598
38.9099	0.243916	46.4949	9.88524
39.1007	2.24865	65.4013	1.11335
39.2914	3.88466	40.4297	9.07717
39.4821	0.383054	16.8439	1.99217
39.6728	1.05697	65.4855	4.77341
39.8636	1.32174	11.0989	20.0827
40.0543	1.38864	128.432	12.7786
40.2451	1.16732	65.3384	0.392335
40.4358	0.387425	33.4774	21.6538
40.6265	2.40372	66.2766	18.0917
40.8173	0.122346	135.111	6.95488
41.008	0.838044	151.962	18.1931
41.1987	1.37326	94.6528	6.64356
41.3895	4.54361	85.263	20.1327
41.5802	4.1604	1.79618	8.78055
41.7709	0.905195	52.4813	0.4844
41.9617	14.0309	45.0142	0.782669
42.1524	1.71863	65.9089	29.4186
42.3431	0.915152	80.0749	8.67088
42.5339	2.37209	28.0145	0.093739
42.7246	0.759464	22.9726	1.83198
42.9153	4.88662	72.5793	48.2009
43.1061	1.26659	165.64	0.050617
43.2968	9.4397	209.531	19.6074
43.4875	5.53565	27.4094	3.18069
43.6783	2.40431	18.6612	21.3222
43.869	4.42267	12.0266	26.0838
44.0598	2.99776	86.692	3.57951
44.2505	0.163802	139.126	6.01087
44.4412	1.41218	0.462101	12.469
44.632	0.071331	78.7239	19.9116
44.8227	0.830387	146.733	4.874
45.0134	0.170449	180.652	5.82997
45.2042	3.79398	246.148	10.4903
45.3949	2.37748	53.7628	11.576
45.5856	3.19507	43.2292	7.48758
45.7764	1.30635	45.336	21.3047
45.9671	1.56755	47.888	3.06193
46.1578	2.53143	45.157	3.45402
46.3486	1.93286	114.262	8.92448
46.5393	0.234881	4.88099	1.63737
46.73	1.72121	55.5673	11.0456
46.9208	0.715964	7.5165	1.46132
47.1115	0.355618	12.8046	4.60384
47.3023	1.61341	19.5238	10.9032
47.493	0.46502	7.46475	7.24462
47.6837	10.8871	33.476	0.045281
47.8745	0.882219	191.008	1.97104
48.0652	4.08374	11.063	7.54145
48.2559	0.372715	50.7981	4.09718
48.4467	1.50837	94.9656	3.77503
48.6374	4.89517	14.8895	8.08557
48.8281	1.10713	39.7975	9.56924
49.0189	1.71769	15.9195	4.86666
49.2096	0.168483	11.648	2.73931
49.4003	1.32932	177.312	4.88208
49.5911	5.82551	12.6834	2.31743
49.7818	0.464074	91.0492	8.85479
49.9725	1.48065	77.5658	5.32396
50.1633	0.747555	0.808999	2.18553
50.354	0.257995	22.1095	0.251187
50.5447	0.221965	38.7891	1.78231
50.7355	2.33041	19.4208	27.0467
50.9262	8.23337	144.052	12.7502
51.1169	3.22133	46.8278	0.407645
51.3077	3.98147	71.7236	3.81198
51.4984	5.69483	34.7321	35.6534
51.6891	0.016266	17.854	8.76083
51.8799	4.35911	60.5154	23.2759
52.0706	2.19543	49.0934	0.087432
52.2614	4.52965	6.76395	0.006614
52.4521	1.38999	4.7247	0.481933
52.6428	3.82847	58.5989	2.80588
52.8336	0.330697	13.8846	23.0199
53.0243	1.04659	0.871956	8.84223
53.215	0.767558	13.2456	1.96675
53.4058	1.16632	25.7269	4.83734
53.5965	1.28133	105.891	2.8402
53.7872	1.06844	14.8683	2.88706
53.978	1.0523	4.34201	19.7749
54.1687	0.975464	34.4945	8.12372
54.3594	4.0999	33.6146	25.0394
54.5502	1.06604	43.9168	4.9887
54.7409	1.552	72.5823	4.48486
54.9316	16.6484	21.5461	11.6805
55.1224	0.395018	10.4441	4.567
55.3131	0.229762	4.1943	32.7921
55.5038	0.17166	3.123	4.67244
55.6946	0.64359	174.158	0.188115
55.8853	2.03897	41.6486	8.65311
56.0761	0.231031	5.9471	1.30207
56.2668	0.071401	17.2978	5.72519
56.4575	2.47874	147.332	0.704575
56.6482	1.50671	6.97568	6.4982
56.839	1.82037	25.3333	2.91533
57.0297	0.753902	14.5441	7.99802
57.2205	0.659627	0.357339	8.73234
57.4112	1.07001	16.4645	19.3261
57.6019	1.27919	34.1452	2.65126
57.7927	1.55777	294.48	2.7555
57.9834	1.54555	50.6012	1.83313
58.1741	2.87749	49.4602	5.89886
58.3649	2.87581	26.7349	0.860988
58.5556	1.5396	129.245	6.224
58.7463	6.73411	46.9475	4.67131
58.9371	3.72556	12.9258	24.0838
59.1278	2.55785	21.1089	29.6075
59.3185	2.36018	61.0685	6.74745
59.5093	1.79945	10.8087	1.74002
59.7	0.621578	7.05062	3.89428
59.8907	0.947352	19.4717	7.07782
60.0815	0.839731	13.7622	7.62463
60.2722	2.12331	99.7563	1.50676
60.4629	6.45027	41.8934	6.63912
60.6537	0.229013	1.04169	0.976136
60.8444	0.197436	56.7645	13.8585
61.0352	4.61643	26.4252	26.5251
61.2259	2.11471	2.53297	6.69883
61.4166	0.796813	67.8687	0.038594
61.6074	1.21806	27.7483	0.135578
61.7981	1.06887	43.3995	6.72433
61.9888	1.5347	57.1532	33.4798
62.1796	0.214918	2.42928	0.47713
62.3703	8.43914	2.4837	2.02941
62.561	1.05644	1.26488	8.45064
62.7518	3.41838	5.01269	4.04497
62.9425	0.640542	26.2785	8.2376
63.1332	3.01808	17.1109	3.13611
63.324	2.8159	112.773	4.92927
63.5147	7.90116	18.3591	13.6381
63.7054	7.79219	53.011	8.42836
63.8962	1.13156	8.85618	20.3919
64.0869	2.0454	44.1435	5.32994
64.2776	1.18701	43.6345	4.39129
64.4684	2.01637	59.6166	3.80456
64.6591	1.1108	24.5698	17.0781
64.8499	1.43457	52.0899	21.0899
65.0406	1.44207	10.1501	4.79106
65.2313	0.373088	79.9551	0.0838
65.4221	0.343467	5.85458	2.15848
65.6128	2.00358	114.847	5.20093
65.8035	4.43234	161.651	9.86396
65.9943	0.140698	0.191515	9.01564
66.185	4.08238	7.22594	4.42344
66.3757	0.163217	6.42214	2.76062
66.5665	3.83754	16.6666	8.99232
66.7572	2.00333	24.2601	1.78678
66.9479	3.42534	19.4532	6.613
67.1387	1.05401	0.1054	6.71184
67.3294	0.579752	5.64802	1.59261
67.5201	0.773816	0.734009	5.78772
67.7109	1.23433	1.67375	3.14096
67.9016	5.86619	98.8042	16.0664
68.0923	2.18451	15.6649	12.8228
68.2831	2.6892	1.30292	12.0375
68.4738	0.525973	3.10554	5.88949
68.6646	0.36729	37.9259	9.59989
68.8553	0.378529	26.9049	6.06393
69.046	0.373578	28.4219	3.32362
69.2368	2.42622	0.332276	8.48763
69.4275	0.362677	33.9907	20.0133
69.6182	2.80043	4.46786	9.16481
69.809	0.48351	14.4639	0.632392
69.9997	0.495258	67.7597	6.25859
70.1904	1.59003	7.87769	12.8507
70.3812	4.9002	19.6295	15.2487
70.5719	1.36058	58.9838	5.81815
70.7626	3.60357	16.12	11.071
70.9534	0.281615	18.9139	9.36731
71.1441	3.14283	25.0208	0.526217
71.3348	2.56148	8.4016	2.9968
71.5256	0.811211	48.2002	5.24713
71.7163	3.25016	48.3706	5.21868
71.907	8.74981	28.516	2.64486
72.0978	1.69722	30.0885	1.43704
72.2885	0.610554	4.74485	7.62326
72.4792	1.50783	10.0012	7.51107
72.67	3.82769	6.5394	11.7102
72.8607	0.137363	37.6664	6.13341
73.0515	0.454959	4.67965	7.6722
73.2422	1.3884	18.3927	4.97682
73.4329	0.365585	40.761	2.29394
73.6237	2.55259	10.6604	5.46311
73.8144	2.50971	2.69462	3.14931
74.0051	2.28752	24.8331	0.037888
74.1959	2.97516	6.90075	4.09448
74.3866	3.72643	12.3535	19.4641
74.5773	0.174878	36.1927	0.930888
74.7681	3.19683	36.0758	5.23037
74.9588	3.01431	45.1608	3.81953
75.1495	5.46487	18.8196	1.49673
75.3403	2.10282	3.88954	0.937985
75.531	0.694856	5.65724	7.19198
75.7217	1.85822	1.45098	6.19794
75.9125	2.16171	4.98149	0.72046
76.1032	0.859773	10.9806	1.20592
76.2939	0.107269	2.49242	9.27382
76.4847	1.28831	19.8256	4.65885
76.6754	1.35502	55.3613	0.300755
76.8662	3.07448	41.4664	1.91326
77.0569	1.50821	32.2587	11.9209
77.2476	0.101883	15.5415	15.1503
77.4383	1.52585	5.90792	2.56939
77.6291	0.266504	16.7339	1.07666
77.8198	0.629439	8.99291	8.24699
78.0106	0.80771	47.7779	3.84387
78.2013	0.392513	41.9266	1.78218
78.392	2.40541	5.11978	0.009151
78.5828	3.9765	3.31776	3.16459
78.7735	0.219895	13.7958	2.27287
78.9642	2.85906	14.8166	14.3314
79.155	8.56329	16.5473	25.0548
79.3457	0.232063	8.3086	3.04894
79.5364	0.131985	99.8371	2.76231
79.7272	1.89319	34.465	2.6747
79.9179	1.63973	0.553106	4.22649
80.1086	0.13841	7.56223	2.57695
80.2994	0.71571	9.24604	2.76917
80.4901	1.16764	0.702701	2.06775
80.6809	0.834188	2.07908	3.94148
80.8716	0.36236	1.60945	14.6273
81.0623	1.13852	12.2482	0.187851
81.2531	3.90785	6.72812	15.6144
81.4438	1.236	6.76884	12.1493
81.6345	1.12867	9.47648	0.957468
81.8253	0.72158	18.6932	19.1138
82.016	0.294985	4.8282	2.00267
82.2067	6.04425	15.2331	19.8726
82.3975	0.180844	4.41711	1.49829
82.5882	6.82809	15.6213	12.2953
82.7789	2.47136	12.7228	6.51545
82.9697	2.42221	64.5026	4.91132
83.1604	1.17868	7.28042	10.7998
83.3511	0.150121	11.8572	6.84388
83.5419	0.152542	39.1319	8.78241
83.7326	2.67216	23.8522	0.351775
83.9233	2.9023	1.40599	6.16419
84.1141	5.46244	65.0639	6.66833
84.3048	2.76313	65.6631	8.47147
84.4955	2.13448	23.2877	6.27241
84.6863	1.83188	2.60537	1.07981
84.877	0.67409	13.5642	3.0401
85.0678	0.320131	16.5312	4.23028
85.2585	0.824466	8.44379	0.745142
85.4492	0.755913	30.1864	3.98977
85.6399	4.14689	2.51867	5.22973
85.8307	4.33284	12.6622	2.55109
86.0214	4.461	20.1332	15.5918
86.2122	0.999793	10.9189	4.86912
86.4029	0.78061	9.34356	5.69038
86.5936	1.60293	6.08687	0.618384
86.7844	1.18019	3.18252	1.95323
86.9751	0.105458	5.87362	5.7948
87.1658	2.09786	10.366	0.58984
87.3566	0.453652	19.4425	6.16513
87.5473	2.43789	53.937	0.370055
87.738	3.30903	3.66266	2.58959
87.9288	2.02673	5.07163	8.00313
88.1195	0.315673	33.3914	2.84551
88.3102	1.82617	11.6844	5.78801
88.501	0.802224	14.051	0.458234
88.6917	0.563998	10.7491	6.31562
88.8825	4.1481	22.4331	1.57136
89.0732	0.328828	16.8669	8.08922
89.2639	2.18263	10.381	0.661461
89.4547	0.765655	5.52906	0.109957
89.6454	1.62126	24.8852	12.1229
89.8361	4.23395	6.74455	13.1103
90.0269	5.44281	48.7839	0.170563
90.2176	0.807469	7.06255	1.3217
90.4083	1.52955	10.4138	1.14091
90.5991	1.55102	12.086	0.728519
90.7898	0.303602	23.2278	2.48039
90.9805	0.203919	39.9072	0.697265
91.1713	1.05664	34.4768	0.739536
91.362	0.235851	1.62469	9.20435
91.5527	0.772062	1.5206	6.99403
91.7435	1.8428	21.9045	11.8148
91.9342	2.32764	30.9645	9.30968
92.1249	3.49877	1.78883	5.19398
92.3157	1.40443	19.6923	4.19946
92.5064	0.906915	1.72372	12.3512
92.6971	1.87838	16.4274	6.83383
92.8879	4.12507	0.589223	8.5337
93.0786	0.071669	9.34156	0.691791
93.2694	0.878912	13.4092	1.09489
93.4601	0.59888	1.77338	7.29173
93.6508	1.09787	0.113256	1.57732
93.8415	3.13514	0.581342	2.84586
94.0323	1.90865	52.4006	1.85755
94.223	0.603614	11.8138	0.331603
94.4138	0.499913	2.82294	0.908901
94.6045	0.914062	5.36743	6.72427
94.7952	0.330164	3.00086	3.32149
94.986	1.68761	16.8445	1.60216
95.1767	0.103007	23.4709	14.683
95.3674	3.90711	32.9826	6.7298
95.5582	2.49089	17.3038	5.41103
95.7489	0.110534	8.84447	3.09239
95.9396	1.09822	0.458112	1.63028
96.1304	1.5174	0.019918	0.674454
96.3211	0.205137	5.89165	1.0943
96.5118	7.27463	8.09769	2.59042
96.7026	0.118815	6.17657	1.37258
96.8933	0.262482	10.159	5.3094
97.0841	2.10942	8.12535	26.4554
97.2748	1.45097	2.99897	4.58848
97.4655	1.39164	3.9715	0.317534
97.6562	0.749039	20.6965	8.6265
97.847	1.26282	2.54527	4.84986
98.0377	3.75394	52.968	7.27193
98.2284	1.47586	4.89258	4.77329
98.4192	0.058814	1.45803	0.70786
98.6099	1.93471	9.41544	13.3875
98.8007	3.71586	36.0071	1.14001
98.9914	0.830455	8.79416	1.1946
99.1821	2.3454	21.9818	5.25972
99.3729	0.28837	13.0244	5.71622
99.5636	0.991251	1.64386	7.56901
99.7543	0.372471	7.29565	3.96195
99.9451	0.365659	2.77086	9.78952
100.136	0.961064	18.7422	8.84015
100.326	1.39239	5.29232	5.60824
100.517	0.352468	3.35563	4.63547
100.708	1.17174	1.07222	1.43469
100.899	1.60663	2.36063	0.850551
101.09	0.144397	8.39371	3.40754
101.28	0.003779	37.3712	3.5574
101.471	0.564708	16.7205	1.34872
101.662	1.52123	18.8239	4.74233
101.852	1.57122	8.21656	0.516905
102.043	4.5051	8.11554	6.77329
102.234	2.23232	1.99458	0.686558
102.425	0.132867	15.0696	4.49569
102.615	2.9409	25.4493	1.31496
102.806	2.39108	3.3013	0.141812
102.997	0.151243	6.02203	3.01835
103.188	3.49673	12.9142	7.61049
103.378	0.768779	4.9436	4.05782
103.569	2.24771	14.9121	3.44889
103.76	0.034619	7.91067	0.613596
103.951	0.744061	0.911955	1.22226
104.141	0.247021	3.50229	0.300645
104.332	1.06615	14.9935	6.53881
104.523	1.24387	12.0531	5.49296
104.713	3.48387	9.0369	2.86224
104.904	0.815911	1.94487	11.2367
105.095	0.489382	5.2097	6.80114
105.286	0.329169	11.2385	2.68555
105.476	1.65785	2.28279	5.26625
105.667	1.18156	7.31398	1.68991
105.858	0.478333	2.48755	6.93373
106.049	0.147046	2.05926	0.641871
106.239	0.089116	3.39693	3.72015
106.43	2.85481	6.15531	2.87647
106.621	0.292209	0.558881	0.808115
106.811	0.940677	10.34	6.24808
107.002	0.017919	2.44197	1.65076
107.193	1.25988	0.686836	1.34818
107.384	1.49481	3.94549	0.616908
107.575	0.087105	11.9923	1.98604
107.765	0.73664	7.04632	1.27037
107.956	0.268726	3.90218	3.64164
108.147	0.283531	9.79555	2.79013
108.337	0.084882	8.37351	0.363466
108.528	0.504225	4.8556	3.38553
108.719	3.47358	10.3737	1.2317
108.91	0.320709	0.414267	6.53408
109.1	0.618047	8.48249	10.162
109.291	0.038973	2.43111	3.72701
109.482	0.904604	0.749789	1.06655
109.672	1.02714	0.732503	2.65589
109.863	2.19785	6.68932	6.6035
110.054	0.028945	0.549246	0.988642
110.245	0.056871	4.55111	3.52291
110.436	0.076826	9.84811	1.47866
110.626	1.27669	1.46433	7.65937
110.817	0.002786	15.4647	2.35021
111.008	0.851971	0.56474	2.15292
111.198	0.247598	16.3625	2.21759
111.389	1.00681	24.7857	3.64256
111.58	0.658091	0.019267	0.205453
111.771	2.52712	4.1327	1.08512
111.961	3.49277	1.49591	2.10211
112.152	1.14086	3.8831	4.64763
112.343	2.181	1.57177	4.29124
112.534	0.682764	2.93909	0.475129
112.724	0.578379	2.4209	1.77572
112.915	0.113396	15.6196	0.779746
113.106	0.544585	11.486	6.33015
113.296	1.70344	20.5701	3.41477
113.487	0.484679	1.16517	0.406051
113.678	1.05353	6.62296	2.9177
113.869	0.448678	2.40327	0.925392
114.059	1.74566	10.9289	2.413
114.25	2.21139	13.6184	0.001668
114.441	4.45182	0.248578	0.687595
114.632	0.538898	5.13382	2.8371
114.822	1.80883	0.577717	0.503013
115.013	1.10698	10.3358	7.16592
115.204	1.10545	14.8178	0.102667
115.395	0.981062	13.3602	2.73604
115.585	1.68232	26.161	2.33618
115.776	4.12453	9.61673	0.331962
115.967	4.32274	6.54624	0.621615
116.157	0.239148	13.4113	8.75837
116.348	1.32096	0.313062	0.169319
116.539	0.254506	6.27592	3.28947
116.73	6.5678	11.1111	0.143223
116.921	0.12762	1.5091	4.54912
117.111	0.659394	5.74676	0.070918
117.302	2.12843	1.88045	2.84125
117.493	0.025466	4.97726	2.64739
117.683	0.075472	17.8487	2.0327
117.874	0.744567	7.45602	1.22936
118.065	0.702114	1.91576	3.14459
118.256	0.78971	18.1094	2.5402
118.446	0.661113	0.849123	1.14196
118.637	0.026656	2.76923	0.27981
118.828	0.082738	12.639	5.46747
119.019	1.76839	14.6124	0.610037
119.209	0.009225	6.34708	4.41116
119.4	0.278516	14.0359	1.56855
119.591	1.32766	4.98979	1.92725
119.781	1.78204	14.0965	3.97231
119.972	1.68937	2.84619	2.17232
120.163	0.722916	1.39563	3.72034
120.354	0.092441	2.38231	5.37154
120.544	0.380824	3.47157	5.34547
120.735	2.62686	13.1396	0.126355
120.926	0.643622	2.83169	1.35648
121.117	1.35217	8.47912	4.97229
121.307	0.389385	7.48134	0.379654
121.498	0.932263	13.8336	3.08509
121.689	0.907777	8.35597	1.15045
121.88	4.33528	9.26158	10.6487
122.07	1.87663	8.32605	4.31408
122.261	0.482296	2.31068	3.40086
122.452	2.17545	14.6753	3.29164
122.642	1.17484	2.26895	0.926682
122.833	0.100683	3.31415	1.42749
123.024	0.962231	0.368323	0.079917
123.215	0.363232	17.7701	1.36566
123.406	2.14367	0.965822	1.40127
123.596	1.52343	0.088978	1.11525
123.787	0.444578	0.943722	0.311482
123.978	1.05637	0.191828	0.287246
124.168	0.958616	1.18881	1.0144
124.359	1.28421	1.5181	2.2439
124.55	0.696288	5.41887	3.56577
124.741	0.680505	3.4213	0.075309
124.931	1.03079	0.971144	3.80197
125.122	0.049461	4.78262	3.74093
125.313	1.18043	9.697	3.2822
125.504	1.54827	0.806468	2.52468
125.694	0.201937	0.623841	2.58435
125.885	0.105128	22.3608	1.32462
126.076	0.580573	0.417629	0.098658
126.266	0.102712	4.11438	1.86093
126.457	3.03505	5.45081	2.47356
126.648	0.998991	11.0583	0.166257
126.839	1.21776	3.89945	0.86762
127.029	0.055612	2.22501	2.81545
127.22	0.061157	0.183143	0.124604
127.411	2.49795	1.24992	2.87394
127.602	1.1291	0.151582	0.972863
127.792	0.053503	13.2431	1.80932
127.983	1.91594	3.07025	1.05469
128.174	0.127504	3.17984	2.55555
128.365	0.337613	3.21623	1.18887
128.555	0.167333	0.877425	3.54154
128.746	0.50016	9.74105	0.931118
128.937	1.4386	4.2286	3.93627
129.127	0.195293	5.84296	0.693709
129.318	0.703237	3.67673	0.610279
129.509	0.973209	6.71696	0.670015
129.7	1.86694	0.756837	0.472344
129.89	2.01941	14.9283	1.94987
130.081	1.80256	6.13447	0.914237
130.272	0.603335	3.73791	0.762815
130.463	1.84434	0.108592	5.25114
130.653	0.519303	0.01149	3.80784
130.844	0.304443	8.77	1.4353
131.035	0.215844	0.360589	2.10177
131.226	0.155111	0.117329	0.964259
131.416	0.006275	2.68999	2.62602
131.607	0.776391	8.03924	0.495137
131.798	1.03669	2.05436	3.98691
131.988	0.118714	13.3024	1.03063
132.179	1.70551	2.60069	0.389881
132.37	0.126897	2.78685	1.53137
132.561	0.067628	14.5013	9.25299
132.751	0.012742	1.61725	0.432559
132.942	1.10346	6.91947	2.59922
133.133	0.927781	2.5776	2.80883
133.324	0.102945	3.6324	0.357122
133.514	1.37304	8.07748	5.28192
133.705	2.04838	8.26224	1.86122
133.896	2.0078	1.02526	3.58263
134.087	1.13175	13.972	1.05431
134.277	1.91663	6.36183	0.687104
134.468	0.693201	3.33523	2.97594
134.659	0.451611	5.72822	1.88031
134.85	0.811523	3.05738	2.05647
135.04	1.09253	3.07203	1.29942
135.231	0.943951	4.4668	1.43142
135.422	0.047661	0.028974	0.513272
135.613	0.07941	1.53057	0.261284
135.803	0.478313	2.4958	5.48421
135.994	0.25029	1.36666	1.18412
136.185	0.237338	1.73883	0.461842
136.375	0.912383	1.40075	5.67431
136.566	1.12577	1.59266	3.73521
136.757	1.81846	2.41608	1.39511
136.948	0.066711	0.378502	1.73349
137.138	0.470629	6.0072	1.42487
137.329	0.140724	8.41989	4.83533
137.52	0.115297	1.89247	0.187747
137.711	0.234239	0.772987	1.89634
137.901	0.598195	0.725289	0.503896
138.092	0.023604	0.548571	0.979605
138.283	1.24744	2.19896	2.13982
138.474	0.282837	4.27127	3.01495
138.664	0.526278	1.80501	2.50601
138.855	0.45563	7.45364	0.754565
139.046	0.399176	0.953088	2.73008
139.237	1.02948	2.23977	0.446717
139.427	0.716028	4.87704	2.40524
139.618	0.279786	3.27053	0.116273
139.809	0.09813	4.15428	0.306021
139.999	0.139463	2.61768	2.53277
140.19	0.988591	2.31475	2.76447
140.381	0.132876	4.95385	1.45591
140.572	0.251889	1.08848	1.02178
140.762	0.431467	2.59015	0.442946
140.953	1.20805	10.4526	1.01839
141.144	0.068448	3.96697	0.848781
141.334	0.167773	0.310371	0.244046
141.525	0.169563	0.925201	0.120009
141.716	0.513969	1.41494	0.873523
141.907	0.159746	5.09686	0.957152
142.097	0.690505	0.553067	0.314143
142.288	0.079981	1.49016	4.62341
142.479	0.596678	2.26327	1.27266
142.67	0.652096	3.16551	0.386279
142.86	0.009614	0.657644	3.25701
143.051	0.248855	3.67903	0.459827
143.242	0.704249	2.10694	1.54364
143.433	0.216794	0.964074	2.04796
143.623	0.44832	1.43217	8.60827
143.814	0.631188	3.53063	3.6582
144.005	0.428002	0.072535	1.17943
144.196	1.32377	4.1241	2.25616
144.386	2.14195	0.442108	0.458847
144.577	0.408833	0.416078	0.334189
144.768	0.573668	1.13825	0.699212
144.958	0.979832	1.4417	0.19099
145.149	0.036685	4.34324	0.355945
145.34	0.988278	2.78701	1.60399
145.531	0.331211	1.34127	1.52863
145.721	0.004313	4.1536	5.18993
145.912	0.910383	0.191732	0.393792
146.103	0.208585	1.81932	1.74017
146.294	0.282454	2.67991	0.659829
146.484	0.512641	1.48283	0.48764
146.675	0.414792	0.396009	4.30576
146.866	0.359654	0.457771	0.385765
147.057	0.041232	1.62447	1.35897
147.247	0.20157	0.826077	0.011402
147.438	0.82318	0.966916	0.030604
147.629	0.78763	1.64257	3.87744
147.82	0.05265	0.013504	0.850501
148.01	0.377235	6.08695	2.18961
148.201	0.146982	0.049252	1.35815
148.392	0.039058	1.50156	1.02881
148.583	0.196701	1.28842	2.17888
148.773	0.661931	2.69979	2.99686
148.964	0.299028	0.966032	1.39416
149.155	0.093203	0.010324	0.351722
149.345	0.606498	2.82862	0.616645
149.536	1.47348	3.91036	0.701898
149.727	0.188377	1.58623	0.444503
149.918	0.519654	1.77994	0.526532
150.108	0.568437	3.07668	1.15127
150.299	0.380479	0.622859	1.3143
150.49	0.272275	2.31829	0.267659
150.68	0.25402	2.28583	0.170394
150.871	0.069715	6.29397	1.21399
151.062	0.207856	0.259799	4.59293
151.253	0.055775	2.01427	2.97405
151.444	0.065632	2.56469	0.272282
151.634	0.000224	0.400287	0.791306
151.825	0.678066	0.165556	2.15441
152.016	1.37157	2.87789	4.54713
152.206	0.274445	0.329771	5.54047
152.397	0.371401	2.91815	0.630789
152.588	0.613142	0.36758	0.557946
152.779	0.797839	2.95884	0.223518
152.969	2.25732	0.303963	3.22006
153.16	0.06916	4.79869	1.0262
153.351	0.475466	6.05997	0.969784
153.542	0.43761	0.639161	2.01714
153.732	0.483265	0.200282	3.82612
153.923	0.776804	0.456693	0.264876
154.114	0.07107	1.401	0.122981
154.304	0.546389	9.84892	2.9657
154.495	0.738619	2.06648	0.104676
154.686	0.901392	0.450641	0.819915
154.877	0.174624	1.93582	4.67899
155.067	0.159744	0.746401	0.03319
155.258	1.04205	1.81492	0.622484
155.449	0.196271	1.96424	10.0725
155.64	0.71807	1.13803	0.594689
155.83	0.250612	2.1946	0.643265
156.021	1.75921	3.14042	0.344263
156.212	0.160163	2.52532	1.23269
156.403	0.540136	5.09751	2.24669
156.593	0.173765	2.73514	0.290972
156.784	0.270092	0.658071	1.17926
156.975	1.20805	2.65652	2.60267
157.166	0.121429	1.61212	0.276106
157.356	0.797532	1.99582	0.374865
157.547	0.330572	0.710461	0.067186
157.738	0.312718	3.18765	0.029058
157.929	0.284791	1.01899	0.449071
158.119	0.434144	0.07989	1.91652
158.31	0.381608	1.75049	1.52112
158.501	1.921	0.025891	0.573607
158.691	1.00573	2.37351	0.053821
158.882	0.224524	2.21279	1.02863
159.073	0.203523	1.42583	0.668023
159.264	0.051959	0.935095	0.576485
159.454	0.206008	1.52849	0.482668
159.645	0.015918	0.936531	0.457535
159.836	0.577423	0.468508	0.350725
160.027	0.019308	1.61705	1.1806
160.217	0.237675	0.163755	0.604037
160.408	3.28244	0.510956	0.235181
160.599	0.116205	1.70801	0.144596
160.79	0.408259	2.23064	0.680667
160.98	0.953263	4.90842	2.4119
161.171	0.627862	2.92015	1.69207
161.362	0.348805	1.05042	0.903182
161.552	0.453168	0.421025	0.109342
161.743	0.117214	0.699763	0.008751
161.934	0.181965	3.45698	0.203657
162.125	0.195445	0.495781	0.242796
162.315	1.11837	2.4964	0.934129
162.506	1.23533	0.056067	0.886816
162.697	0.482296	0.27697	0.635445
162.888	0.121375	0.538551	0.118539
163.078	1.29503	2.91175	0.044932
163.269	0.052501	2.61354	3.15785
163.46	0.328452	3.33381	0.425267
163.65	0.097449	1.93206	0.454186
163.841	0.065985	1.60113	0.455165
164.032	0.181479	0.40925	0.64529
164.223	0.049271	0.579511	0.3116
164.413	0.14459	0.620822	8.62468
164.604	0.030138	1.14213	1.4667
164.795	0.146063	0.665191	0.115216
164.986	0.161185	0.366994	0.807513
165.176	0.058267	0.791755	0.666992
165.367	0.833569	1.67424	0.999192
165.558	0.014516	1.22721	0.511419
165.749	0.832569	0.130229	0.844713
165.939	0.702234	4.02296	1.33177
166.13	0.155507	1.31814	1.04719
166.321	0.522051	1.57204	3.18379
166.512	0.063758	0.632326	1.29138
166.702	0.237	0.243485	0.052072
166.893	0.508729	0.499371	0.524444
167.084	0.26921	1.11416	0.115793
167.274	0.288716	0.990717	2.22486
167.465	0.016342	0.267972	0.252496
167.656	0.100424	1.8671	1.60568
167.847	0.474353	4.82372	0.317816
168.037	0.417516	0.754536	0.309891
168.228	0.358411	0.897815	0.02987
168.419	0.529092	0.515601	0.318727
168.61	0.045194	0.510557	0.561363
168.8	0.128124	1.21105	0.525265
168.991	0.021897	2.85174	0.27254
169.182	0.663242	0.548977	0.024839
169.373	0.113488	0.480845	0.410621
169.563	0.134671	0.131492	1.44326
169.754	1.15902	0.701852	0.148664
169.945	0.590236	3.25352	0.08379
170.136	0.243086	0.28882	0.70312
170.326	0.105214	1.33961	0.024154
170.517	0.260129	1.34635	1.62003
170.708	0.695138	0.360798	0.102027
170.898	0.890234	1.87269	1.03631
171.089	0.125293	0.844998	0.502295
171.28	0.19389	0.577745	0.309732
171.471	0.406693	0.669359	0.080541
171.661	0.316471	0.054898	0.536302
171.852	0.0177	0.596005	0.494371
172.043	0.142497	0.656167	0.984813
172.234	0.306276	1.1368	0.12207
172.424	0.252134	0.679366	0.207785
172.615	0.124034	1.29833	0.993486
172.806	0.010113	0.49758	0.239423
172.996	0.158372	1.57831	0.08901
173.187	0.459148	0.907627	0.186742
173.378	0.081238	0.120781	0.085767
173.569	0.150698	1.12926	1.73664
173.76	0.299361	0.442326	0.562386
173.95	0.109763	0.48743	0.431075
174.141	0.196535	0.133329	0.171063
174.332	0.112379	1.06554	0.132773
174.522	0.316695	0.095166	0.73272
174.713	0.425208	1.37585	0.366187
174.904	0.411014	0.953207	0.71616
175.095	0.192646	1.58828	0.126634
175.285	0.208048	2.37279	0.536963
175.476	0.557368	0.906728	0.7434
175.667	0.127653	0.003389	1.05317
175.857	0.490127	0.227869	0.351255
176.048	0.210092	0.114495	0.118627
176.239	0.301351	0.410626	0.540335
176.43	0.121634	0.267794	0.350107
176.62	0.258258	1.39012	1.18749
176.811	0.001891	2.88835	0.102086
177.002	0.097744	0.042708	1.42207
177.193	0.248174	0.150257	1.19104
177.383	0.129381	0.673004	0.457816
177.574	0.312725	0.614825	0.25639
177.765	0.100837	0.228641	0.479298
177.956	0.381019	0.223216	0.307349
178.146	0.013312	1.78376	0.151375
178.337	0.441689	0.646991	1.07659
178.528	0.164182	0.754818	0.10197
178.719	1.32679	0.665349	0.167087
178.909	0.401883	1.18504	0.172936
179.1	0.122165	1.45743	0.550258
179.291	0.168349	0.625696	0.524439
179.482	0.042969	0.354315	1.14081
179.672	0.32737	0.902962	0.251946
179.863	0.064312	2.19139	0.207212
180.054	0.006939	1.61156	0.59397
180.244	0.214611	0.307772	0.673661
180.435	0.004941	0.03524	0.550553
180.626	0.088387	0.650487	1.69817
180.817	0.105663	0.112592	0.42636
181.007	0.320306	0.271338	0.385754
181.198	0.127291	0.109881	0.497865
181.389	0.022098	0.021891	1.14908
181.58	0.455976	0.186508	0.374747
181.77	0.025719	0.984559	0.723658
181.961	0.006014	0.180007	0.49632
182.152	0.333076	0.603528	0.052408
182.343	0.152954	0.133393	0.997395
182.533	0.136776	0.814809	0.628615
182.724	0.110592	0.489748	0.054058
182.915	0.497157	0.602154	0.925503
183.106	0.187037	0.159473	0.088914
183.296	0.211517	2.63708	1.23054
183.487	0.090095	1.20716	0.268953
183.678	0.023375	0.174776	0.748541
183.868	0.001842	0.156034	0.408746
184.059	0.061529	0.126826	0.294949
184.25	0.094344	0.880159	0.312192
184.441	0.060868	0.367905	0.624298
184.631	0.061021	0.00902	0.101946
184.822	0.029885	0.039801	0.065464
185.013	0.055203	0.541353	0.16089
185.204	0.012626	1.48986	1.14499
185.394	0.077828	0.11077	0.227678
185.585	0.176513	0.999039	0.634703
185.776	0.214089	0.491824	0.094724
185.966	0.359146	0.427091	0.603063
186.157	0.091869	0.956875	0.379584
186.348	0.076128	0.365351	0.279484
186.539	0.234062	0.562274	1.15953
186.729	0.166046	0.575898	0.079191
186.92	0.001103	0.709221	0.975427
187.111	0.052738	0.333998	0.156206
187.302	0.390973	0.253029	0.420971
187.492	0.071483	0.527323	0.734892
187.683	0.344559	0.871141	0.143602
187.874	0.284782	0.089683	0.44199
188.065	0.025527	0.950373	0.037148
188.255	0.075908	0.307747	0.533179
188.446	0.535294	0.718977	0.050598
188.637	0.149358	0.893018	1.3065
188.827	0.302779	0.123547	0.712788
189.018	0.476532	0.911317	0.160488
189.209	0.086033	0.380567	0.633761
189.4	0.077045	0.964518	0.036968
189.59	0.022922	0.051686	0.147397
189.781	0.019934	0.640737	2.74223
189.972	0.057652	0.040233	0.282892
190.163	0.121121	0.269711	0.00393
190.353	0.211819	0.567817	0.420925
190.544	0.065227	0.589813	0.403925
190.735	0.091554	1.44545	0.521824
190.926	0.051685	0.014453	0.379667
191.116	0.205391	0.197398	0.090663
191.307	0.083307	0.40597	1.19489
191.498	0.24872	0.176927	0.520843
191.689	0.914859	0.210636	0.200687
191.879	0.008905	1.08257	0.168048
192.07	0.626735	0.202945	0.606536
192.261	0.426276	0.164294	0.033435
192.452	0.073466	1.11392	0.614213
192.642	0.012918	0.07928	0.315036
192.833	0.129565	0.506401	0.119833
193.024	0.432346	0.010301	1.48506
193.214	0.081138	0.379131	0.763113
193.405	0.512254	0.165861	0.317337
193.596	0.146145	0.335035	0.41296
193.787	0.499774	0.445913	0.374427
193.977	0.024807	0.691053	0.794998
194.168	0.062716	0.515975	0.362341
194.359	0.001355	0.098089	0.74461
194.55	0.343109	1.29907	0.190373
194.74	0.117236	0.573988	0.484855
194.931	0.093093	0.275543	0.117304
195.122	0.03774	0.494732	0.017862
195.312	0.105539	0.556897	0.202556
195.503	0.15822	0.693782	0.519424
195.694	0.013162	0.358837	0.100207
195.885	0.208962	0.353034	0.989394
196.075	0.270047	0.630167	1.30722
196.266	0.150818	0.268087	1.33483
196.457	0.009918	0.68227	0.554903
196.648	0.260413	0.243272	0.347656
196.838	0.02523	0.13421	0.119789
197.029	0.031205	0.115839	0.123532
197.22	0.152833	0.2026	0.062798
197.411	0.195566	0.438608	0.423336
197.601	0.018263	0.726567	0.020709
197.792	0.078815	0.516859	0.077167
197.983	0.114479	0.394208	0.002996
198.173	0.016314	0.452639	0.539149
198.364	0.003852	1.47027	0.600442
198.555	0.050324	0.004064	0.093191
198.746	0.122333	0.054173	0.464637
198.936	0.374686	0.003372	0.525185
199.127	0.004042	0.013752	0.246704
199.318	0.083854	0.107063	0.436587
199.509	0.064201	0.252001	0.104778
199.699	0.033217	0.163117	0.077626
199.89	0.022537	0.16401	0.326909

## Sheet: Fig. 3e
IN values of complexed vs. free Bcl-xL curves as a function of filter frequency for free Bcl-xL, Bcl-xL/Bak-BH3, and Bcl-xL/ABT-737 complexes.
	Bcl-xL			Plotting
Frequency (Hz)	Pore #1	Pore #2	Pore #3	mean	S.D.
10^4	46.6025	50.3362	45.4374	47.4587	2.55916
10^3	36.6097	39.4937	35.0111	37.0382	2.27181
10^2	16.1495	17.0306	15.9935	16.3912	0.559221
	+Bak-BH3			Plotting
Frequency (Hz)	Pore #1	Pore #2	Pore #3	mean	S.D.
10^4	94.3901	99.93	94.0618	96.1273	3.29733
10^3	91.1457	96.4739	90.7678	92.7958	3.19094
10^2	79.2794	82.3066	76.1693	79.2518	3.06875
	+ABT-737			Plotting
Frequency (Hz)	Pore #1	Pore #2	Pore #3	mean	S.D.
10^4	60.2015	67.7932	60.6847	62.8931	4.25048
10^3	51.0982	57.4915	51.5414	53.377	3.57008
10^2	27.607	30.0837	27.7027	28.4644	1.40312

## Sheet: Fig. 3f
IN ratios of complexed vs. free Bcl-xL curves as a function of filter frequency for free Bcl-xL, Bcl-xL/Bak-BH3, and Bcl-xL/ABT-737 complexes.
	Bak-BH3 complex/Bcl-xL			Plotting
Frequency (Hz)	Set #1	Set #2	Set #3	mean	S.D.
10^4	2.02543	1.98525	2.07014	2.02694	0.0424648
10^3	2.48966	2.44277	2.59254	2.50832	0.0766121
10^2	4.90908	4.83286	4.76252	4.83482	0.0732998
	ABT-737 complex/Bcl-xL			Plotting
Frequency (Hz)	Set #1	Set #2	Set #3	mean	S.D.
10^4	1.29181	1.34681	1.33557	1.32473	0.0290582
10^3	1.39576	1.45571	1.47214	1.4412	0.0402073
10^2	1.70946	1.76645	1.73212	1.73601	0.0286913
	Free Bcl-xL/mean of Free Bcl-xL			Plotting
Frequency (Hz)	Set #1	Set #2	Set #3	mean	S.D.
10^4	0.98196	1.06063	0.957409	1	0.0539241
10^3	0.988431	1.0663	0.945271	1	0.0613369
10^2	0.985255	1.03901	0.975735	1	0.0341171

## Sheet: Fig. 4b
2D density contour plot of ΔI/Io-versus-IN was generated by combining the data from individual YaxAB nanopore measurements for Bcl-xL in the absence or presence of each small-molecule drug (LCL-161, GDC-0152, ABT-737, or A-1331852).
In (pA)	△I/I0 %	In (pA)	△I/I0 %	In (pA)	△I/I0 %	In (pA)	△I/I0 %	In (pA)	△I/I0 %
Bcl-xL	Bcl-xL	LCL-161	LCL-161	GDC-0152	GDC-0152	ABT-737	ABT-737	A-1331852	A-1331852
16.4802	65.3414	16.7625	65.2373	17.516	66.5018	28.6904	61.9783	38.0278	50.1981
19.5863	64.9415	16.5597	65.9485	17.8056	66.8209	28.187	62.9665	38.6527	51.8247
15.2586	65.443	17.2763	65.3959	17.1412	66.5323	29.1467	63.0409	38.5096	53.1107
17.3405	65.2389	16.556	65.4145	17.5587	65.6055	29.2819	61.8067	35.8806	52.5898
17.3383	65.3486	16.1135	65.5255	17.2414	65.3012	29.2162	62.8185	41.0954	55.3434
16.0512	65.3954	15.2453	65.4209	17.9913	65.3524	25.3264	63.5575	37.3361	51.75
16.1048	65.1299	16.3413	65.5048	17.3117	65.0764	32.5389	62.6246	40.7341	52.4579
15.5599	65.2642	15.8374	65.3034	17.1085	65.3529	28.0972	63.2352	37.8028	52.029
18.6168	68.487	17.3369	65.6749	16.8544	65.4402	26.5659	62.6746	37.5014	53.0236
16.8969	64.8181	17.7884	65.931	17.1751	65.5605	28.9859	49.4235	39.4983	52.313
16.2984	65.3284	16.4902	65.6433	18.2465	65.2512	30.5053	61.6491	37.394	52.5783
16.3013	65.3519	16.8714	65.7751	18.8275	65.3477	28.4493	62.6201	38.479	50.9228
15.4601	65.3609	14.7836	65.6924	17.779	65.3005	29.4457	62.2978	38.4756	53.0419
16.1536	65.2886	16.6263	65.4919	19.7155	65.3273	29.6978	62.7377	37.6926	53.2271
16.6907	65.2757	16.9446	65.4817	17.4867	65.7064	29.1705	62.6349	39.0095	52.2552
16.2082	65.2718	18.9596	63.9929	17.1867	65.3208	28.3808	63.1887	36.7872	51.1612
15.6	64.8377	20.1123	64.1037	17.5431	65.0533	27.8145	63.1298	40.3422	52.7148
17.3009	65.1492	19.6109	65.9497	18.8897	65.53	27.8681	63.107	35.6557	60.6263
15.8736	65.6773	16.0775	64.8386	17.2424	65.323	32.0561	63.0336	34.2118	52.104
16.7475	65.3592	18.1763	65.7548	16.5588	65.1962	27.7331	62.5048	39.0408	51.7215
16.72	65.4754	17.9627	65.4274	18.627	65.2902	29.3602	62.6291	39.882	52.6664
16.3795	65.4673	17.9141	66.4295	16.754	64.9458	27.1824	62.853	37.5069	52.8245
16.3328	65.4131	17.3163	65.4982	17.2075	65.4704	30.9354	63.3166	38.272	52.5933
15.0714	65.0993	13.7607	64.8877	18.0087	63.603	33.1536	46.4052	34.6321	52.9183
17.6356	65.236	18.5244	65.4649	16.8276	65.2571	27.5844	62.8612	42.1429	51.7441
15.1341	65.2459	16.7437	65.3411	18.577	65.1603	26.6617	62.6445	36.8478	50.1711
16.4269	66.2052	16.2558	65.4586	17.9406	65.368	27.1521	62.7869	37.0031	51.1346
16.3432	65.5795	21.1288	63.301	17.1792	65.1829	26.5539	62.9176	41.4181	53.0395
18.0974	65.4239	17.7369	65.5888	17.2122	65.2253	21.8837	63.4028	36.0614	52.7718
15.6863	65.2562	19.9596	65.5749	18.0617	65.1398	25.7421	62.819	37.9445	52.3052
16.2302	65.4988	21.1488	63.7499	17.7114	65.3308	24.8476	62.9357	39.6104	53.0053
16.1037	65.3752	17.775	65.4052	17.1551	65.2934	29.0543	62.9141	39.0387	51.6591
14.2182	65.231	18.4064	65.0146	17.0112	65.3515	23.677	63.9665	40.0151	52.605
13.5988	65.4372	17.5385	65.0744	16.8545	64.8012	23.8513	64.7717	40.5292	52.2323
14.0088	65.1121	16.3067	64.7838	18.216	65.1864	26.2704	62.8812	38.2316	51.9151
16.2943	64.6918	19.8324	65.1897	17.5346	65.2225	29.3058	62.468	36.6402	46.2882
17.0411	65.4451	17.2653	65.4945	18.0118	65.0798	29.4972	62.4102	37.1939	52.7524
15.2188	65.5848	17.5513	65.5964	18.4416	65.3446	29.6584	62.4451	38.4635	48.9196
16.1754	65.408	17.8747	65.7131	17.5568	65.4929	27.9885	63.0319	37.7991	52.6344
16.6895	65.1722	17.2423	65.7294	17.3664	65.1497	28.9252	62.5365	40.5188	54.0827
14.56	61.8244	25.5973	61.5682	18.4953	62.9886	28.5685	62.7332	35.9619	53.4316
17.8654	62.1464	17.955	65.854	19.2684	65.2132	28.4597	62.7924	36.7504	46.7905
16.8976	65.3454	17.2965	65.3538	18.1523	65.2488	28.8559	62.6011	36.8413	52.5673
14.9727	65.0732	19.4571	65.4581	17.0937	64.6048	32.4172	55.3142	37.1942	52.9556
14.917	65.0533	16.866	65.535	18.2297	64.9766	29.3465	62.7836	38.9437	52.8926
16.2817	65.2181	25.6582	60.8401	17.9139	65.1537	28.6298	63.0241	42.9957	49.8895
19.3546	65.997	17.4856	65.7581	17.4001	65.2095	49.2834	52.3665	34.6741	53.0896
15.4315	65.9453	16.3342	65.7887	17.2708	65.2788	30.227	62.7215	39.5737	48.8794
16.9086	65.0928	17.5443	65.5792	16.2084	65.01	29.568	62.934	36.438	52.6306
15.9941	64.9151	25.8998	62.6634	17.0804	65.1244	30.2768	62.7532	37.7306	51.4101
15.1988	66.1575	16.8604	65.731	16.7937	65.3086	27.51	62.4245	38.7969	52.3758
16.7033	65.1967	16.9812	65.3016	16.7421	65.3316	27.2577	63.744	36.2363	52.9494
17.774	65.3753	27.0136	58.8748	17.2066	65.0842	28.6186	61.6565	38.7525	55.1099
17.9458	65.1256	16.1873	65.5962	15.4001	65.2103	26.2116	62.4736	38.8221	51.7374
15.5905	65.5652	17.8529	65.6896	17.6596	65.1067	32.5598	63.2593	40.3718	48.9249
17.9219	65.7697	16.9616	65.3914	18.3166	65.5292	29.1757	62.7736	37.2452	52.4981
16.7961	65.4662	21.0717	62.8025	17.3274	65.2006	29.9703	62.8015	35.635	52.1206
16.7724	65.1452	18.418	67.1544	17.4309	65.0344	29.0326	62.7822	38.8106	52.1242
16.6146	65.064	17.1792	65.5434	17.0719	65.2248	29.6537	62.6574	37.0238	48.7422
16.4305	65.4888	20.2955	65.8632	19.7598	63.5534	32.1318	61.9493	39.2551	48.3562
18.29	65.4869	15.617	65.3054	17.0506	65.376	28.5607	62.8277	37.1113	52.5002
16.4646	65.5745	17.0823	65.6498	17.8574	63.0477	23.5385	63.4327	41.1705	52.1051
16.2182	65.3799	18.1132	65.5446	17.4351	65.2715	29.2891	62.641	44.6913	50.194
15.96	65.9286	20.4306	64.0848	16.513	65.2931	41.8518	52.5497	37.541	50.6913
14.1357	66.3274	17.0298	65.6874	18.9005	64.4049	27.7659	62.888	38.75	50.8817
14.7984	66.1224	19.5165	64.2271	17.7212	65.1675	31.0067	63.0269	33.8052	46.0049
16.8069	65.7968	20.0492	65.2823	19.0524	64.9059	28.494	62.6136	36.1453	53.2939
17.2982	65.2401	19.4688	65.4578	18.1477	65.2686	26.6821	62.9902	37.2278	52.7704
16.8998	64.8537	17.4126	65.672	16.9327	65.3567	28.3575	62.3316	38.6856	52.661
19.7595	64.9902	18.9406	65.3751	16.6111	65.4395	28.7677	62.3854	38.3938	52.8702
15.7801	66.1545	18.5647	64.722	17.3944	64.2168	23.6899	63.6895	34.6816	53.066
15.9576	65.1031	17.7643	65.8081	18.1639	65.1877	30.575	62.2101	41.8614	49.6332
17.5557	63.8415	17.6865	65.6635	17.4368	65.3853	28.4628	62.6212	37.1394	52.4435
19.2994	64.2269	16.6298	65.1046	14.5076	67.4938	27.6593	62.8309	38.8646	52.7983
15.3528	65.4116	19.0435	67.0863	18.4278	65.1785	29.0582	62.7638	38.1935	52.5177
16.0822	64.9142	17.0953	65.3875	17.2619	65.0549	27.7126	62.3158	36.7463	52.8119
17.5175	64.9939	16.6913	65.6816	15.8011	65.1613	28.0143	62.9929	37.5452	53.6315
16.6889	65.0652	22.1631	62.1589	16.8914	65.332	29.8697	62.7328	42.0981	51.887
16.7765	65.5846	17.8475	65.7038	17.496	65.2063	28.9435	62.9906	41.0843	50.9112
17.044	65.2847	17.0177	65.6193	16.4407	64.8317	27.962	62.9808	38.9669	52.3184
14.85	66.0215	16.6755	65.6475	17.9329	64.9164	29.5908	62.6556	39.7284	52.2979
17.0921	65.3258	18.9357	64.3919	16.8959	66.6911	30.1787	62.4527	37.5954	52.5483
22.4147	62.1533	19.0995	65.5873	18.7505	65.2405	29.1214	63.1073	41.9913	49.9773
55.2365	65.253	18.6967	64.0998	17.7595	65.1691	28.2752	62.9887	41.6698	53.0608
17.2344	65.3998	17.3454	65.6491	18.526	65.1056	29.9114	63.1437	41.2937	53.0483
15.9925	65.4418	17.3104	65.3522	16.5328	65.23	48.161	53.6602	38.2695	50.7167
16.7636	64.8268	16.9382	65.6887	17.1619	65.1915	28.9284	63.1286	35.2882	51.3174
16.1117	66.1184	18.3913	66.844	17.6214	65.2676	29.7096	62.9759	37.474	50.6157
15.6161	65.2213	17.4704	65.7782	17.2427	64.9133	27.4572	63.2334	35.7433	53.6657
14.6111	66.0108	19.5982	63.7777	17.7456	64.7042	30.283	62.4654	38.9506	51.8839
17.7999	65.0641	17.9967	65.6809	16.1596	65.3591	29.507	62.5456	36.1477	51.1061
17.236	65.8023	17.9463	65.6262	17.5747	65.0171	30.6611	62.5122	35.7152	50.3358
18.368	64.9911	16.9338	65.6047	17.7039	65.3795	29.9992	62.6877	36.0024	51.9491
16.0285	65.0667	22.0618	65.7511	17.6457	64.9583	29.9856	62.4361	35.7459	51.1933
15.8241	65.9919	19.9638	66.5162	17.2494	65.0907	28.1552	63.1414	37.8661	50.8722
17.4102	65.2439	16.6294	65.6241	17.0316	65.2466	29.4329	62.7927	36.2756	50.7404
16.7664	65.1327	23.3065	60.537	16.3584	65.2082	28.8975	62.4487	35.8965	50.6685
15.8982	65.7127	16.7847	65.2815	15.998	62.8676	29.3142	62.6159	36.0594	53.7706
17.2555	65.356	15.7275	65.2162	17.794	65.4542	29.645	62.5682	37.6436	50.2742
16.5382	65.6707	19.61	65.5908	17.3705	65.2399	30.0527	62.2699	35.2971	51.4286
15.8383	65.9089	17.5962	65.7328	17.1088	65.2098	27.4739	62.7252	36.5983	50.8538
19.0991	64.6875	16.824	65.7887	16.517	65.3273	27.9527	62.2814	36.063	51.0594
17.9253	65.3526	16.9109	65.5875	17.1004	65.3661	30.8072	61.5949	36.1783	50.5978
16.4895	65.6526	19.9787	65.0204	12.2421	62.3707	27.7242	62.7587	33.9013	50.9637
15.8508	65.0738	17.9279	65.6612	16.6218	64.9382	30.1131	62.7305	35.1574	51.5663
15.0048	65.9217	16.967	65.6519	17.2778	67.6406	29.2942	62.7933	36.1014	51.3478
15.0853	65.8962	17.2767	65.731	17.2715	67.5761	30.9272	62.7858	40.5165	51.2051
17.5173	65.4343	16.8592	65.6344	16.2543	64.9488	28.8557	62.8114	37.231	50.262
16.1287	64.865	16.5618	65.6655	17.3475	65.1425	29.0803	62.826	33.6272	51.3439
16.9617	65.5278	17.1351	65.6536	17.0337	65.2804	30.5142	62.4458	35.5905	51.242
19.2485	64.7869	17.4922	65.4826	16.5424	65.2088	30.8533	62.6997	36.4486	51.0834
17.008	64.879	20.7828	65.0618	16.8165	65.1149	28.2622	62.6618	36.7407	51.201
16.4278	65.6239	16.7563	63.6817	16.8371	65.1882	29.934	62.1962	36.9112	51.6236
15.4676	65.9952	17.2549	65.6275	17.5892	65.222	31.8913	62.6827	36.31	51.3804
14.8192	65.9938	27.4714	58.1305	16.2004	64.6157	28.0082	62.3479	36.4241	52.5033
15.7583	65.214	15.9049	64.9476	17.0396	65.2298	30.3261	62.9408	34.4647	50.9017
16.3016	64.8811	18.4434	68.4454	17.3393	65.5542	30.4622	62.8343	31.1188	46.6026
16.9078	64.9275	29.9664	61.7356	17.6469	65.1258	22.055	63.2093	35.3136	50.121
14.6608	64.8605	16.4951	65.5948	16.7384	65.1154	29.6003	62.681	33.5583	51.7633
16.849	64.9213	19.9047	64.1903	17.6066	65.0802	31.0066	62.4609	33.5244	51.0441
18.698	65.7102	17.8249	65.7196	17.28	65.1379	28.3735	62.8811	30.1507	59.7016
17.2553	64.9525	18.0528	65.6232	17.1912	65.2175	44.6101	52.6987	36.4633	51.085
17.4839	64.9455	17.1534	65.6555	17.8485	64.9262	29.6908	63.1301	37.2185	51.6354
16.1931	64.7511	17.8891	65.6784	17.748	65.1651	38.6642	62.2467	39.9892	51.6294
15.8258	65.2297	17.2363	65.549	17.1711	65.3928	32.0984	62.6901	34.4944	50.863
18.5397	64.8138	17.487	65.546	16.2489	65.3778	40.0522	53.7775	36.4403	50.5294
17.7115	64.9967	17.0675	65.7318	17.3433	65.2221	24.3631	64.3729	35.5384	51.7363
16.5731	65.6066	17.6841	65.5427	17.4448	65.1568	22.5363	62.8953	36.3582	52.2886
15.706	65.7589	17.5301	65.5712	17.4841	65.5275	28.4213	63.8706	36.8248	45.7398
16.8383	65.2863	17.89	65.6514	17.2423	64.0338	14.4293	61.1607	37.8311	46.1957
15.561	66.0457	16.5458	65.1174	16.9479	65.2303	29.3029	62.9384	40.6553	47.3056
17.1566	65.4273	17.1558	65.7351	16.1938	64.9585	28.3512	62.8737	33.7916	49.124
17.5964	65.1715	16.6197	65.6664	17.9771	65.1999	32.3753	62.0519	35.6831	51.9146
16.4199	65.6967	17.9142	65.5986	16.6696	65.6355	25.997	62.7591	35.1731	50.7835
16.6544	64.5912	17.7351	65.6157	16.2313	65.2008	29.1596	63.4409	34.7761	51.2199
16.6505	64.8129	13.9666	65.2578	15.8453	64.5945	30.6346	62.7264	34.3887	51.2127
16.6077	65.9627	16.901	64.8683	16.5753	64.5184	32.0533	62.4978	38.0345	51.5331
15.3692	65.8366	19.9673	65.8266	16.8288	65.1084	34.3246	62.5411	37.1136	51.1126
15.7819	65.9117	16.1675	66.5178	16.7247	65.339	29.0089	62.8155	37.9483	51.5407
16.8992	65.6274	18.691	65.6751	18.0733	65.1673	32.9822	59.8414	32.7948	52.1889
16.8164	65.001	17.7984	66.3597	17.2253	65.3113	29.3117	63.3228	35.1602	52.8459
16.9656	65.2348	18.0766	64.5333	17.2007	65.2374	30.24	62.5604	35.9306	52.859
16.9929	65.4351	17.4419	65.184	17.1757	65.2127	31.5317	62.5458	36.8293	50.5486
16.8731	64.9979	16.7676	65.187	16.9555	65.3414	28.7174	63.1018	40.4618	51.0453
16.9742	64.9953	17.3773	65.326	17.8372	65.1202	29.2112	65.7078	37.8766	49.8131
15.1453	66.4411	17.7809	65.5431	17.474	65.4256	32.0415	61.6182	36.3697	50.405
17.1002	65.3039	17.2727	64.3698	18.0477	65.3848	27.755	63.2649	36.373	50.304
15.4136	66.1176	17.6782	65.702	17.1615	65.1099	28.4864	62.5775	37.5421	51.1197
15.3674	66.1107	18.1633	65.7128	17.1984	65.2645	30.1118	62.7018	30.4849	51.9754
16.3033	65.4594	17.3281	65.6576	17.7888	65.2182	29.2606	62.6945	37.635	49.9473
19.2199	63.9334	17.6524	65.5126	18.8324	65.2595	28.3977	63.0552	36.5399	50.9579
15.2444	65.5982	18.0564	65.6377	16.5414	65.1129	47.9512	56.3655	34.6656	50.4891
16.39	65.353	18.0937	65.2452	17.7826	65.1538	28.2657	62.6047	39.506	49.5501
16.3349	64.6206	23.8538	64.4971	17.4802	65.3329	29.886	62.6022	36.0494	51.2732
19.1389	65.9657	18.3648	65.7147	16.4788	65.3846	28.0084	62.7523	38.0098	51.2393
15.0207	65.8371	17.887	65.8727	17.0372	65.3377	28.6315	62.8735	34.2667	48.8253
15.6597	65.8511	17.6682	65.6444	17.8826	65.3483	52.6598	49.4963	34.7435	48.7578
18.8368	65.0229	16.772	65.5263	16.4856	65.314	28.9635	63.418	34.5318	48.8809
17.3273	65.2615	17.6769	65.3334	16.2213	65.761	30.2869	62.7378	33.595	49.3738
16.0472	65.2427	16.4594	65.2631	16.3749	65.3637	30.201	62.839	33.3327	50.3228
16.8509	65.8319	17.6361	65.7528	16.7502	65.2861	28.9802	63.0416	34.6974	49.4452
17.7869	64.0589	17.0677	66.1201	17.7751	65.3586	26.5225	63.1294	32.5282	48.5264
17.5234	65.4002	16.9446	65.6702	17.644	65.171	29.7845	63.0435	34.5793	52.2007
17.8215	65.2272	17.533	65.5425	17.824	66.2259	27.169	63.3583	37.8576	51.2743
16.4075	65.2158	17.9633	65.5995	18.6536	65.1033	33.3567	49.6427	33.1463	51.007
17.1208	65.0116	15.6298	64.9261	17.5952	65.3034	30.6802	62.4508	35.9111	51.0234
14.6923	65.4423	17.6874	65.6457	17.3427	65.561	44.4863	49.2852	35.5358	51.0389
16.7638	66.0251	17.3616	65.0484	17.6891	65.0931	28.7299	62.9613	38.7985	51.0551
16.4035	64.204	17.7536	65.792	14.5907	65.1752	33.5596	62.7889	33.9693	51.0938
15.9983	65.5989	16.4264	65.6321	2.92284	61.7873	28.4253	63.1095	35.2728	51.0511
16.5054	65.5044	16.666	65.8771	18.9428	64.5539	26.92	63.0802	35.1371	50.5153
19.3878	65.0453	16.0827	65.4943	17.6267	65.2499	28.1876	63.1731	35.7105	52.6974
16.083	65.6089	17.1091	65.6179	16.9037	65.178	26.2578	63.038	37.5399	47.0245
14.6244	66.1993	17.2607	65.7711	16.8972	64.7445	30.3851	62.7152	36.6779	49.309
18.1152	65.3268	17.1091	65.8591	16.5878	65.1647	29.8019	62.6486	35.3086	51.9167
17.3466	64.5083	17.4593	65.6788	16.4763	65.2155	26.582	63.0712	37.4761	46.8473
16.4812	64.3312	16.3753	65.4664	18.198	65.2138	26.2109	63.38	35.9229	51.2622
17.9952	64.6826	16.712	65.6986	16.4185	64.7606	39.7911	62.3946	37.1616	50.9055
16.437	64.5958	17.1386	65.3946	16.7134	65.3656	30.4495	62.7535	40.1562	50.9421
16.4137	65.5723	17.2013	65.3985	17.364	65.2894	35.8355	55.3745	35.3383	50.0672
17.1462	65.2421	17.5433	65.2226	17.4084	65.1997	31.7791	63.0964	34.5795	50.7451
15.5858	65.4691	16.2241	65.5173			29.4903	62.6891	36.7714	50.726
16.8492	65.2061	18.2314	64.9951			29.3076	63.1337	29.7654	40.0829
14.9504	64.5853	17.4645	65.053			32.9162	61.5123	36.2439	50.9072
16.4624	65.0932	17.1326	65.4706			29.383	62.8411	35.8771	50.9772
17.0217	65.4212	17.1532	65.3858			29.3378	63.1703	34.3324	51.9154
15.2853	65.3359	16.7902	65.5998			28.0033	63.0108	39.1468	47.6968
15.8979	65.3883	17.022	65.6796			34.8264	64.4514	37.3683	49.2955
16.8356	65.5431	16.8825	65.4309			29.0479	63.3067	36.8454	50.1733
17.9954	64.7795	18.4837	64.9407			29.1741	63.2073	35.9309	50.6317
16.993	63.4558	17.0019	65.529			27.4025	63.5504	36.5427	51.278
16.5551	65.4481	17.669	65.4596			27.1725	63.5361	41.1169	50.278
16.9385	64.7895	16.6616	65.6141			29.7679	63.1336	38.1204	49.1088
17.2121	65.3195	16.3811	65.4089			29.9096	62.9691	35.3245	50.8701
16.389	65.1452	16.8678	65.5687			34.0279	58.02	41.802	50.4214
16.9834	64.6893	16.9756	64.8746			37.8313	59.2168	37.5203	50.5641
17.7007	65.6375	17.1909	65.5091			35.0258	57.3327	37.9765	52.6133
16.2914	64.7406	17.0231	64.9458			28.8808	63.3388	38.9718	48.0021
16.5473	64.6857	17.718	65.44			30.6408	63.1663	36.0913	52.793
16.9929	64.9367	17.8671	65.3846			26.088	63.7111	38.6213	51.0254
16.5371	65.2083	16.9601	65.5368			29.3288	63.1618	36.5409	51.0509
16.4446	65.463	16.5336	65.5365			34.0296	60.2101	37.0678	50.7217
16.9164	65.8854	17.481	65.4918			27.9098	63.2002	34.2503	51.1586
20.9947	63.6865	16.6542	65.4881			30.3566	62.8351	34.9367	45.8839
16.9604	65.9163	17.3164	65.2351			29.0126	63.2586	31.4938	45.2504
17.7563	65.8725	16.9805	65.5362			28.1913	62.6603	32.8764	49.5842
17.1525	65.56	16.9382	65.3099			27.8546	62.8816	33.5647	46.2148
15.602	65.6563	15.3183	65.4794			32.201	62.1841	35.2617	50.248
18.6978	66.3108	14.9873	65.6143			28.7421	63.3639	34.484	49.3512
17.0985	65.8019	16.8313	65.3766			30.2425	63.0798	33.743	51.0608
16.5911	66.0922	17.4269	65.3134			32.5682	62.1018	34.9459	50.6355
16.2374	65.9519	17.8322	65.5266			27.2205	63.2826	33.3031	50.9621
16.6107	66.0354	16.5103	65.2954			27.6005	62.2602	31.4594	52.6454
17.0233	66.1165	17.5164	65.2794			24.4546	63.2567	34.979	50.8665
19.1466	63.072	17.4837	65.4344			29.5641	62.9854	36.1519	50.6149
17.0592	65.8466	17.0483	65.3067			29.0443	63.0476	33.7175	51.4448
17.0977	66.093	17.1888	65.3922			29.8915	63.2435	32.7376	44.1562
15.8659	64.5267	17.4521	65.4962			29.4458	63.3552	36.8903	51.7741
14.7057	65.2643	17.8468	65.4662			29.9663	63.2277	35.7808	50.7864
14.7794	64.7853	16.8537	65.56			42.7309	54.3068	37.8165	50.8971
15.9168	65.1271	16.8039	65.4142			28.9266	63.3212	33.7627	50.3997
16.0154	65.3511	16.8194	64.8625			27.9407	63.4054	33.5514	50.8602
14.9323	64.5114	16.9951	65.3516			28.8485	63.2487	36.0654	49.1233
15.2269	64.7632	16.3583	65.033			27.8732	63.3182	37.655	51.0569
16.1161	64.6315	16.8008	65.3927			30.0652	63.1051	29.0891	45.6097
16.2563	64.6322	17.2768	65.4013			31.7095	63.1018	38.5509	52.331
15.3396	65.037					29.9417	63.2898	34.2507	50.8951
15.2607	65.1535					35.3143	59.0206	35.945	50.7813
15.9261	65.2393					30.3232	62.9754	33.7744	50.3813
16.1151	64.89					29.9681	63.1716	34.1395	50.2468
15.3313	64.8731					29.251	63.0306	39.7254	49.4474
22.3512	61.4381					28.4793	63.6489	39.6532	51.3722
17.5277	65.0884					28.3914	63.2792	35.4756	50.8559
13.3361	64.459					27.1464	63.3298	34.2005	52.3194
16.1715	65.0702					29.2015	63.4538	35.4455	51.3566
16.6254	65.0959					28.0529	63.4109	47.7857	45.3156
						31.0072	63.2959	34.4869	50.051
						29.7221	63.3909	38.3389	50.8638
						29.4813	63.2886	38.2739	50.8717
						28.1695	63.1885	36.6202	50.9054
						29.5024	63.2595	35.7172	49.0589
						21.9308	63.9961	39.7137	50.4153
						25.0827	63.6784	33.193	45.4359
						29.4792	63.4016	51.3562	43.9101
						30.4478	63.2908	37.434	50.6515
						27.641	63.3531	37.9595	50.8242
						27.2902	63.4406	34.3354	52.832
						29.9472	63.1813	37.3581	52.7351
						28.8321	63.3246	32.3155	51.9131
						27.5646	64.5771	36.7424	50.3297
						24.8152	64.082	37.6461	52.1581
						40.4423	47.5492	37.7212	51.3263
						27.3675	63.1297	35.4316	49.3649
						40.1117	54.5445	37.6517	51.0284
						26.5351	63.7616	37.1441	51.0798
						29.6228	63.2363	36.9464	51.1855
						26.8836	63.4133	35.9423	50.3406
						28.2968	63.458	39.0563	51.2394
						31.5822	63.5851	36.9423	51.3278
						46.0634	47.5785	31.6268	50.6614
						30.1138	63.3613	35.5298	50.9962
						27.3829	63.5479	36.2363	51.118
						27.8572	63.479	30.7595	53.2676
						29.7014	63.1479	34.3538	50.8397
						29.2386	63.4469	35.9761	50.8852
						28.8832	63.103	39.2253	51.0922
						26.8683	63.9003	40.7282	50.6839
						28.151	63.731	36.7137	50.7523
						33.5081	62.9432	37.5665	52.551
						27.8601	63.5566	36.2484	49.6475
						28.9719	63.278	35.137	51.185
						29.3312	63.2319	38.0754	51.4306
						27.8498	63.4826	37.6868	50.4387
						27.8669	64.2648	36.3863	50.9002
						27.7198	63.646	36.9122	50.3369
						29.2391	63.4829	36.7968	50.4605
						28.6653	63.5425	37.8265	51.5503
						28.7196	63.3955	39.3798	52.58
						26.9801	63.61	35.8664	56.9626
						29.0855	63.9648	38.9506	52.0694
						27.3646	63.3165	35.842	51.4321
						29.494	63.3613	37.7374	51.1356
						42.9881	50.7354	35.6015	51.3721
						28.466	63.4555	35.1728	50.0599
						29.2718	63.1966	39.4726	51.0689
						33.1833	62.261	38.2145	45.4844
						27.9722	63.0902	37.5294	50.064
						27.6996	63.0224	36.7028	50.4744
						29.6681	63.3348	36.7442	52.7523
						30.1687	63.3117	28.7593	52.1798
						25.5629	63.2301	38.0769	53.427
						32.6174	61.4944	36.4349	51.2782
						30.5913	62.9052	36.2219	51.7033
						25.4726	63.4988	37.0457	50.6613
						28.7406	63.2844	36.0975	51.1137
						30.7653	60.371	34.2612	51.5122
						28.2544	63.6082	38.0445	51.8892
						37.5226	58.2808	35.5601	52.6317
						28.8517	63.3007	39.1415	47.1735
						29.4137	63.1627	39.207	51.5992
						28.1842	63.4197	72.9222	47.9875
						46.7163	54.1552	36.4378	51.3101
						28.6966	63.481	37.1834	51.0857
						27.4192	62.467	36.5411	52.5718
						30.2753	63.0554	36.7655	50.9207
						28.8056	63.1153	37.9591	52.3499
						30.0578	63.3916	37.8174	50.5884
						31.0035	62.8852	37.1739	52.5035
						28.3795	63.1944	39.5654	51.7331
						29.628	62.6873	35.049	50.823
						23.4919	60.8562	37.6499	51.2435
						29.8398	63.3411	35.6298	50.0559
						31.1186	62.4397	35.1963	50.962
						29.601	63.2625	35.015	51.1389
						24.7903	63.7955	37.5615	50.9366
						49.2253	47.6926	36.7303	51.6534
						26.0728	63.6355	36.0804	50.3593
						29.0445	63.5779	36.048	50.9057
						30.0648	63.3071	33.249	51.8713
						25.7248	63.324	37.5649	50.9004
						30.0643	63.1166	39.1317	50.975
						29.8594	63.1768	39.7799	50.3526
						28.7226	63.429	36.3828	53.5952
						28.097	63.4658	37.8385	51.7226
						42.8353	51.8638	37.7669	50.0988
						30.1365	63.6056	38.1456	51.5327
						27.7323	63.3574	34.3946	51.8423
						28.3838	63.5029	35.071	51.6647
						31.45	60.4344	34.2906	50.7636
						27.7772	63.4492	31.0313	51.8817
						28.2874	63.4249	34.3166	50.9308
						28.4399	63.1948	34.2371	50.953
						27.065	63.6129	34.9376	52.1225
						30.5731	62.3244	35.1222	50.6339
						28.2782	63.2274	36.5106	51.1007
						28.4818	63.1841	31.4764	51.3356
						29.5897	63.6914	34.7408	51.4533
						30.5039	62.9089	37.4813	49.6157
						32.144	62.6496	40.9983	51.268
						29.1447	63.1524	37.1781	49.9224
						30.1871	63.2769	35.3429	51.4931
						28.6144	63.2835	36.8152	51.0774
						30.5068	63.3164	37.7525	51.0473
						38.7081	57.604	39.2949	52.3207
						31.0741	63.1065	37.6053	50.8195
						42.2673	52.9043	34.6674	51.3151
						28.1133	63.1177	35.9892	50.9758
						30.7656	62.9309	37.5675	51.2346
						29.1765	63.1847	36.7095	50.5409
						28.2864	62.9089	39.7259	51.7346
						29.4883	63.0375	28.3299	45.4665
						34.2283	58.5114	34.0629	46.1907
						28.07	63.3347	38.51	50.7788
						29.8442	62.9675	36.3378	50.141
						27.7118	63.0544	37.6136	51.1649
						35.3712	58.5304	38.2154	50.9506
						22.2219	63.3515	40.1711	51.7706
						24.0628	62.9845	33.82	51.319
						29.2713	62.9222	32.3707	45.6204
						28.8161	61.8718	37.5031	51.0948
						28.9305	64.8546	39.2647	51.7744
						29.6597	63.727	37.4025	51.4894
						28.7411	63.0832	37.134	51.0518
						36.7246	43.6829	35.3654	51.3246
						28.8358	63.2765	34.5461	51.0896
						29.581	63.2469	35.9541	51.2931
						29.4826	63.1206	39.2871	51.8206
						29.5576	62.9839	35.4507	51.2603
						23.9814	64.137	36.2893	51.705
						28.7115	63.2361	38.3454	52.3173
						29.0426	63.2876	36.3492	50.7757
						34.4297	61.0161	37.9185	51.4002
						40.3964	47.087	33.4579	45.4499
						40.6495	59.3744	33.8151	50.2873
						28.8941	63.2446	35.3554	51.1426
						26.6359	63.1447	34.9529	51.1607
						28.9753	63.3127	34.1883	51.149
						28.5786	63.4152	37.0035	51.0805
						28.7437	63.2227	37.3754	51.0077
						30.4273	63.1023	37.2614	51.5291
						30.1009	63.2722	35.8942	51.0205
						29.8563	62.8657	34.1349	50.6461
						37.5194	58.3682	31.3825	45.4739
						28.8313	63.2743	37.5068	50.8609
						25.0204	62.9944	41.505	51.4635
						28.3442	63.5819	33.0403	50.7238
						29.1914	63.2629	40.1097	51.1176
						28.3637	63.1632	35.286	52.375
						30.9706	63.1006	37.8301	51.3535
						28.577	63.3103	37.8801	50.9515
						30.2279	63.1679	37.027	51.5476
						27.9776	63.486	36.8302	51.4244
						28.1595	63.5452	37.579	51.0723
						29.6226	63.3003	39.2926	52.011
						25.6408	63.9601	32.153	46.843
						33.7585	48.7588	36.7552	50.8996
						29.1186	63.2641	38.6834	50.9146
						28.0877	63.5536	30.8656	51.5474
						25.1955	64.5486	37.6957	51.5435
						27.9711	63.1731	37.0156	50.6859
						39.0014	53.4252	34.9578	49.9333
						28.251	63.2827	39.4095	50.8483
						41.1655	48.3747	34.6261	51.1262
						28.9543	63.3533	41.037	46.2856
						27.7988	63.6019	37.6863	51.0338
						31.5841	62.7673	38.0938	50.9814
						31.1856	48.4708	33.2619	50.6913
						29.7465	63.2568	39.404	51.9443
						28.649	63.6192	34.6787	52.0174
						28.8708	62.7586	37.1048	49.9649
						31.3151	62.9308	34.0207	50.429
						29.7465	62.9846	31.5357	52.5975
						29.2043	63.3848	29.2834	52.3578
						28.5604	63.2053	38.8994	50.532
						26.0673	63.4594	33.3328	52.0917
						27.1911	64.0512	36.5809	51.1584
						28.9278	63.5031	36.8384	51.5354
						30.1702	63.0934	33.679	48.4907
						13.928	64.186	34.6018	52.8015
						28.079	63.7102	37.3515	51.5612
						28.75	63.4185	37.3719	51.2445
						28.7952	63.1557	39.1286	50.9247
						27.8461	62.8491	41.3028	51.3252
						30.3898	63.2363	38.5594	50.7413
						28.0199	63.5753	38.0065	50.793
						31.0016	63.2352	38.7994	51.1935
						29.3211	63.071	36.7188	52.7658
						33.9713	49.5168	39.9975	51.2593
						27.7753	63.7396	35.3709	51.0703
						31.1256	63.1281	35.4776	50.214
						47.0528	63.7333	37.0202	51.4405
						25.6452	63.5681	37.4448	50.5459
						29.9553	62.9369	40.2605	47.8124
						31.9192	58.73	39.589	50.403
						32.8601	62.8494	34.9627	51.4825
						27.0391	63.5532	39.6583	52.0491
						33.8632	61.1784	36.2391	52.5255
						29.7129	63.6328	35.5337	54.6044
						26.7683	63.544	41.1341	51.3907
						29.4653	63.1989	37.1691	51.1686
						34.3676	60.0925	33.7689	45.9281
						27.2505	63.7837	38.2231	52.4248
						27.7784	63.8254	37.759	51.2793
						37.0166	58.7859	37.6395	51.3058
						38.1638	43.821	39.136	51.1432
						28.9561	63.3511	36.5609	52.0605
						30.8109	63.1219	41.4359	52.2238
						33.2925	62.9901	33.2146	51.612
						24.2473	64.622	37.6098	51.7231
						29.4151	62.2222	40.516	49.9347
						31.3512	62.0743	36.6958	51.4822
						30.0719	63.2117	38.7096	51.2546
						33.6355	58.0887	37.4194	51.2125
						26.7064	63.5555	36.0154	51.2496
						30.6563	63.5136	39.7906	49.8853
						28.8484	63.1818	40.4529	51.9845
						30.3877	63.0153	36.5549	51.4009
						30.9408	63.1015	40.4676	52.1847
						20.9007	61.0933	39.9649	53.4965
						28.2225	63.2827	36.6876	51.2503
						28.3641	63.5115	37.5712	51.74
						29.711	63.2966	36.2097	51.8682
						29.2506	63.2503	38.1606	51.3894
						28.8435	63.3459	35.0083	52.026
						35.3711	61.6106	30.7612	52.3195
						27.8992	63.5458	36.7154	51.4554
						30.0639	59.9465	34.9833	51.3832
						27.93	63.2895	41.4214	45.888
						32.7455	60.5248	35.3445	51.5848
						29.5908	62.9979	37.6733	51.7529
						29.2157	63.2658	37.0678	51.4071
						29.2565	64.286	37.4991	51.1145
						30.7355	63.7468	37.6918	51.4862
						35.7004	50.6229	35.6285	51.2704
						27.9176	63.4376	37.5008	50.9027
						31.1807	63.4993	37.996	51.1587
						30.7172	61.7781	38.4291	52.2732
						32.8171	62.5118	37.5193	51.5907
						28.2219	63.2848	35.0479	51.3545
						27.6745	63.5656	37.3661	51.8479
						25.9598	64.1238	37.3303	51.8468
						27.2743	63.4897	37.4008	50.5397
						24.7307	63.9366	37.7631	51.3865
						25.4709	63.4556	36.9023	51.4927
						22.3731	64.3405	31.9778	53.1264
						27.4843	63.411	40.7855	51.2501
						27.3758	63.458	39.7169	51.8033
						25.4737	62.6322	35.1639	52.1647
						23.8283	63.9858	38.8531	47.2609
						25.1438	63.2223	26.5429	38.025
						28.432	63.3218	37.7428	51.1728
						29.154	63.2104	37.9453	51.4015
						28.6478	63.566	37.3218	52.0063
						34.4837	59.4615	37.7461	51.2294
						29.2746	63.1531	38.6134	51.6459
						31.3607	59.8968	38.9326	50.5124
						28.2842	63.5842	38.5006	52.6646
						41.9851	47.0453	39.8835	51.5499
						30.5853	63.1812	38.9736	51.9692
						30.8861	63.407	38.6986	50.244
						27.1612	64.1458	40.9009	54.568
						33.7214	60.7623	37.8996	51.834
						32.0755	62.0604	39.0859	52.3662
						28.0188	63.7703	38.9114	52.1923
						31.8273	39.5737	36.8123	51.6735
						29.3674	63.4661	39.7243	49.4537
						27.6175	63.4194	37.7746	46.9173
						29.7003	63.0705	37.9032	50.9394
						29.7747	63.1473	36.4395	51.3107
						27.845	63.4108	37.7121	51.1543
						31.4369	62.4536	36.4397	48.9596
						28.4379	63.4143	35.9696	49.4733
						31.8999	61.6921	29.6718	48.5334
						28.2887	63.4504	38.0171	51.4761
						29.227	63.403	37.4146	51.2981
						31.9618	60.5979	37.5179	51.7606
						28.4105	63.6563	35.1079	50.3401
						26.7692	63.6267	38.4752	50.4018
						28.9065	63.2389	35.8408	51.1596
						33.2051	60.3974	36.7501	52.6586
						27.5586	63.5347	36.9754	51.1724
						26.1163	63.9056	37.9511	51.0358
						29.0995	63.4333	36.5239	48.1128
						47.4019	54.7672	33.1421	51.3622
						27.7619	63.4134	38.8959	51.1083
						30.1466	63.2077	35.9437	52.115
						32.4811	63.1673	37.879	51.041
						30.7808	63.0064	37.0767	50.7759
						26.6265	63.5354	42.1355	50.9351
						28.5345	63.3371	37.0874	51.6257
						43.1316	49.6511	37.7831	51.5981
						30.3904	63.2283	35.162	50.7476
						31.678	62.9681	38.2508	50.7469
						29.9612	63.4982	38.1442	51.4655
						29.0201	63.2984	38.4442	51.082
						28.4343	63.4356	37.0436	51.2309
						28.7747	62.5938	37.3018	50.9567
						26.3777	63.3283	37.0463	51.7363
						30.2601	57.516	35.9359	51.5091
						29.8856	63.3421	36.0174	50.8595
						27.9387	63.8762	36.0881	52.232
						28.0763	63.3267	39.6837	48.4715
						30.0891	63.4703	41.2295	49.3847
						30.2923	63.4097	36.7785	50.9442
						26.6121	63.1805	37.6816	51.1858
						29.2622	63.4651	39.1806	51.1561
						41.744	48.4665	41.9351	50.9617
						29.6316	62.754	38.4389	51.5437
						30.0286	63.1661	47.0908	53.1881
						28.4239	63.7408	39.2133	51.3582
						30.6876	63.4681	35.4414	46.171
						31.9929	59.1638	36.8571	52.191
						30.3306	63.4834	37.7585	49.7161
						28.0966	63.1933	38.6786	52.1943
						29.9455	63.0715	29.4782	43.7069
						28.8751	63.4299	38.1536	51.6441
						29.2086	63.3034	39.6499	51.7231
						30.8017	63.339	36.4897	50.9577
						28.7263	63.7538	37.074	51.3587
						31.3336	62.9473	39.2594	51.6646
						29.2209	63.4851	40.1862	50.7623
						29.8728	63.5429	37.7396	50.823
						28.1378	63.6746	33.4149	54.4365
						28.8273	64.2645	38.5337	51.0526
						28.648	63.0739	36.8801	51.0521
						29.4831	63.5315	33.871	53.3784
						27.9483	63.5177	37.5084	50.8564
						27.1852	63.9939	37.2017	51.5327
						28.5595	63.7941	39.1668	51.2675
						29.0755	63.3757	37.3538	51.1329
						28.4558	63.675	37.5286	50.8334
						28.07	63.4609	40.1283	49.6976
						31.4902	62.8164	34.8529	51.1439
						34.4844	59.103	37.7675	51.2088
						29.8895	63.1534	38.8383	52.5065
						26.1947	63.8551	35.6693	51.0794
						29.8563	63.2699	32.3301	55.1469
						29.382	63.6857	41.9333	51.5358
						34.0311	60.5079	34.01	50.8904
						32.3666	60.48	37.255	51.1433
						28.2883	63.562	37.2891	51.2714
						29.4863	63.5228	38.2699	51.8291
						28.6489	63.5317	40.281	51.7851
						30.8343	62.9333	37.2263	51.049
						26.4783	63.8956	37.2338	53.5769
						28.9142	63.2828	38.082	52.6485
						29.327	63.4681	36.8117	51.3477
						30.2071	63.6368	37.4108	51.1943
						27.356	63.4717	36.8011	50.4918
						27.4262	63.6857	37.7471	51.0303
						30.7795	63.6373	41.2645	52.041
						32.0957	60.6245	36.9636	51.0683
						28.4717	63.6945	33.7212	46.1149
						29.4453	63.4099	38.6603	51.7871
						29.046	63.5321	31.2493	55.1124
						32.0185	62.3621	38.8146	51.0598
						25.5325	63.3882	36.7034	51.5627
						29.4556	63.4984	36.4459	51.6105
						28.8229	63.7212	37.5818	50.2936
						29.0076	63.4561	36.2303	50.9166
						30.119	62.4274	36.2764	51.6388
						29.0675	63.6999	41.8752	50.44
						29.063	63.6954	33.9673	46.9361
						29.41	63.6758	41.6127	50.9739
						28.8462	63.443	36.8969	50.3871
						31.586	63.5364	32.2655	45.9216
						31.8217	63.2506	40.0013	48.8592
						29.9224	63.2516	37.2105	50.2374
						27.2155	63.7426	37.2949	51.8076
						30.3008	63.4548	43.3418	48.4393
						26.9424	63.3358	37.9851	51.4713
						28.363	63.7208	37.397	51.1657
						28.4581	63.5168	34.5886	51.3405
						29.4595	63.3772	38.1023	51.7655
						28.8277	63.249	38.2075	51.8413
						38.4229	60.1088	37.3051	51.9312
						31.205	63.2941	39.2206	51.6398
						29.5478	63.5022	36.4535	45.0461
						27.5894	62.8826	41.164	46.7958
						39.2461	58.6716	39.4511	51.4073
						33.9727	63.0671	38.7879	51.9873
						28.7453	63.6153	38.6893	50.3139
						28.0866	63.6088	32.5051	51.0263
						29.5101	63.6178	35.2538	50.3321
						29.5318	63.4881	41.4161	50.4994
						27.7117	63.4656	34.6468	49.3065
						29.81	63.6448	36.0813	52.5587
						29.184	63.4592	34.0998	51.5226
						34.6591	60.3295	36.7476	51.265
						29.1392	63.118	37.0366	51.4147
						34.1098	59.1912	32.4183	51.815
						29.637	63.5971	39.3918	51.4567
						37.3111	58.1416	40.7212	50.6253
						29.0696	63.6805	36.6576	50.1165
						29.2165	63.3676	36.0839	51.6384
						22.7198	64.1783	36.7496	52.9737
						30.618	62.061	40.8101	51.1726
						28.8676	63.5975	34.3467	50.7003
						41.8917	54.6811	36.8318	51.4599
						26.2851	63.6049	37.8179	51.2684
						30.2427	63.5574	38.6221	51.2483
						29.1573	63.6514	39.3278	51.1879
						28.5334	63.4546	38.2073	50.7803
						30.5781	63.5774	38.928	51.5495
						28.5346	63.5566	30.853	50.956
						30.2262	63.3796	38.6583	51.9954
						36.1204	55.9749	38.2479	50.2141
						27.4381	64.0752	35.8723	52.6127
						30.7165	63.314	38.237	51.4244
						30.253	63.2059	35.6558	51.1632
						27.9094	63.6202	38.9849	51.3098
						32.376	62.2171	37.7228	51.0668
						30.2793	63.657	38.2834	50.5583
						28.4895	63.4403	37.1364	51.8064
						29.4947	63.5669	37.1713	51.0721
						30.6012	63.5481	37.4465	49.8175
						28.9809	63.3578	36.0504	52.0771
						29.3392	63.62	38.5782	51.1722
						26.9597	63.7577	36.4478	51.164
						24.9501	63.389	40.8193	51.8264
						26.22	63.4644	35.7009	54.3517
						28.1856	63.5717	37.1738	51.0035
						31.7678	59.8026	37.4049	51.0192
						47.9057	58.9071	38.9485	50.9949
						29.0767	63.3599	35.793	51.0273
						32.6301	58.3435	39.2751	50.7632
						31.7757	63.1228	36.6894	50.2255
						30.2795	63.4597	36.1589	51.106
						35.2878	61.3749	39.7207	48.7205
						28.2876	63.4758	36.8361	50.2737
						29.5978	63.4521	38.2774	51.2682
						27.9885	63.5111	39.6969	51.0869
						29.8553	63.6352	38.4506	50.8414
								38.0469	50.6783
								37.871	51.3583
								35.6904	45.4042
								38.6482	52.4579
								38.8122	51.2261
								37.7445	51.4718
								36.7686	54.0383
								39.8162	49.1073
								38.8108	51.0701
								33.0545	48.5482
								35.6545	51.6927
								39.3031	51.1689

## Sheet: Fig. 4c
0 min			35 min			70 min			*In (pA)N is that I noise normalized by I noise of Bcl-xL
In (pA)N	△I/I0 % N		In (pA)N	△I/I0 % N		In (pA)N	△I/I0 % N
1.90802	0.92332		1.00639	1.00392		2.40735	0.98264		**△I/I0 % N is that I blockade normalized by I blockade of Bcl-xL
0.83964	0.99518		1.62155	0.96207		2.19858	0.99919
0.96671	1.00043		3.46778	0.86951		3.09914	0.84086
1.23354	0.95479		0.96542	1.00657		2.7751	0.84963
0.94843	0.997		2.43046	0.86871		3.72589	0.85863		The relative event populations of three conditions (Free Bcl-xL, +ABT-737, and +A-1331852)
1.02407	0.99984		2.82799	0.99316		2.99375	0.84386			Free Bcl-xL (%)
0.98499	0.99821		3.06524	0.85348		3.04632	0.85695			Pore #1	Pore #2	Pore #3	Mean	S.D.
0.9673	0.99891		3.19086	0.85479		1.95269	0.69185		0 min	95.3271	93.1034	99.1071	95.8459	3.03528
1.88151	0.96459		1.01784	1.0033		2.9832	0.84861		35 min	2.37624	3.1348	1.96078	2.49061	0.595303
1.01315	0.99081		2.53305	0.9966		3.91538	0.79874		75 min	0.952381	0.598802	0.468384	0.673189	0.250426
0.98204	0.99821		3.11659	0.8512		1.73281	0.66666
1.01798	0.99341		2.94674	0.87028		3.53956	0.84374			Bcl-xL/ABT-737 complexes (%)
1.07099	0.99848		3.10259	0.85752		3.4078	0.8462			Pore #1	Pore #2	Pore #3	Mean	S.D.
0.98477	0.99894		1.00375	1.0037		3.74653	0.92128		0 min	2.80374	3.44828	0	2.084	1.83335
2.28529	0.95268		2.96463	0.9932		2.22436	0.85701		35 min	10.8911	11.5987	9.55882	10.6829	1.03578
1.00736	0.99764		3.46007	0.88682		3.71817	0.84764		75 min	5.95238	6.28743	6.55738	6.26573	0.303081
0.9978	1.00049		0.96642	1.00009		3.96379	0.85367
0.97969	0.99937		3.20203	0.85218		3.20854	0.84307			Bcl-xL/A-1331852 complexes (%)
1.08488	0.99934		3.32911	0.86245		2.94775	0.84307			Pore #1	Pore #2	Pore #3	Mean	S.D.
0.94651	0.99819		3.46831	0.85424		3.18688	0.8474		0 min	1.86916	3.44828	0.892857	2.0701	1.28951
1.28432	0.95008		1.09422	1.00349		3.28699	0.83988		35 min	86.7327	85.2665	88.4804	86.8265	1.60902
0.94877	0.99655		3.2129	0.84876		3.19288	0.85429		75 min	93.0952	93.1138	92.9742	93.0611	0.0757781
1.05279	1.00007		2.02803	0.71444		3.38546	0.84802
1.09257	0.99651		3.19608	0.86282		3.00247	0.83716
0.9596	0.99182		2.84057	0.86288		4.06579	0.86538
1.12156	1.00145		3.28673	0.85112		2.9815	0.85009
0.99626	1.00182		3.68676	0.84061		3.50778	0.8507
0.93623	0.99805		3.10824	0.85826		3.39403	0.83962
0.87061	0.99339		2.39729	0.9738		1.49475	0.64397
0.97412	1.00127		2.85447	0.99227		3.04194	0.82905
0.69881	0.99767		2.8913	0.99311		2.17329	0.70211
1.07996	0.99967		3.11774	0.84869		3.24521	0.81212
0.97262	0.9994		2.44553	0.99507		3.67043	0.82114
0.9766	0.99979		3.45771	0.85569		3.33057	0.98524
1.05255	0.99527		2.95185	0.84423		2.47278	0.76613
1.04306	0.99785		3.3204	0.78602		2.24189	0.67194
0.93585	1.01096		3.56403	0.84738		3.0698	0.83749
1.15729	0.99957		2.82321	0.88297		4.13491	0.83803
1.009	1.00343		2.93693	0.84586		2.4945	0.83179
0.97307	0.9936		3.86517	0.78139		2.83431	0.85867
1.90326	0.86994		4.18542	0.86142		3.40483	0.84672
1.33044	1.03639		3.40031	0.86007		4.15565	0.84518
0.95279	1.0006		3.32966	0.78693		3.24686	0.84457
0.97352	0.99987		3.03615	0.83227		3.62336	0.82948
1.50086	0.95666		3.08992	0.7983		3.26954	0.85497
0.97764	1.01095		3.7664	0.85954		3.76826	0.83276
1.00619	0.99942		2.68005	0.99467		3.34302	0.85818
1.62633	0.8996		3.12364	0.85243		2.90666	0.84527
0.99581	0.9991		3.65158	0.85935		3.72634	0.84511
1.32606	1.02651		3.24866	0.85614		2.90368	0.84442
0.65569	1.00376		3.47633	0.86098		2.74051	0.8298
2.00622	0.94804		2.26132	0.68587		3.07535	0.84972
0.95341	0.99894		3.81641	0.98422		3.57179	0.851
1.03673	1.00018		2.95553	0.85368		3.40842	0.85073
1.04952	1.00006		3.9454	0.77691		2.90171	0.85215
1.03924	1.00214		3.37706	0.8518		3.72996	0.86371
1.02396	1.00006		2.52719	0.87526		2.90957	0.86293
1.00524	0.99822		3.60938	0.85983		2.74021	0.98604
1.01476	1.0029		3.32306	0.86363		3.09852	0.98131
0.91975	0.99473		3.39405	0.85699		3.03135	0.8516
1.01709	1.00223		3.56908	0.85869		3.12121	0.84926
1.03331	1.00002		3.58855	0.85507		3.58634	0.8494
1.32352	0.93453		3.46573	0.85907		2.88681	0.98507
1.00093	0.99868		3.34748	0.85393		3.21788	0.84313
1.15186	0.99893		3.29035	0.84808		3.2867	0.8604
1.55951	1.04635		2.6564	0.99374		3.15931	0.76097
1.01341	1.00094		3.34995	0.86793		3.31067	0.84618
0.94048	0.99464		3.47462	0.85887		3.98081	0.84678
0.9318	1.00181		3.49144	0.86109		3.23672	0.84755
1.05126	1.00178		2.5207	0.99647		3.40227	0.84648
0.86155	1.00196		3.24388	0.85436		3.46004	0.85734
0.95093	1.00239		4.11471	0.84834		3.31614	0.84199
0.9693	1.00001		4.14367	0.865		3.23596	0.78327
1.03687	0.99625		3.2712	0.86716		3.74044	0.84985
1.08307	0.99627		3.34675	0.84904		3.39452	0.7607
1.24197	1.00144		3.71512	0.85063		3.39728	0.84107
1.06698	0.99017		3.5366	0.8531		3.84362	0.85956
1.29704	0.99621		3.32041	0.99057		4.89853	0.80892
1.13064	1.00062		3.34978	0.84675		3.27813	0.84726
0.90058	1.00227		3.264	0.85432		2.86592	0.9886
0.92762	1.00296		3.41968	0.86327		3.65805	0.85614
1.1196	1.00112		2.92541	0.9918		3.42524	0.84484
0.82734	1.00497		2.95223	0.86669		3.327	0.8509
1.11408	0.99656		2.71733	0.78032		2.75873	0.81908
0.94055	1.00148		3.57208	0.86273		3.41451	0.84217
0.66147	1.00478		3.29596	0.8566		3.3631	0.84616
0.96077	1.00339		2.71756	0.86135		2.12997	0.66882
0.91441	1.00361		2.72559	0.99366		3.35633	0.80979
0.92599	1.00121		2.13357	0.78968		3.40931	0.84341
1.0179	1.00244		1.68252	0.87662		3.75738	0.84929
0.97178	1.00291		3.28118	0.86382		3.30072	0.84215
0.99765	1.0036		3.12307	0.78889		3.70728	0.85357
0.9832	1.00324		3.28688	0.8479		3.63759	0.84662
0.96047	1.00497		3.30203	0.84167		3.00064	0.84242
1.97553	0.9152		3.77749	0.86242		3.01335	0.8529
1.09289	1.00361		3.76776	0.89734		3.17906	0.83887
2.53936	0.91579		4.08619	0.85263		3.45194	0.84818
0.86608	1.00198		3.09497	0.88731		3.41242	0.84814
1.01926	1.00303		3.48252	0.84695		3.45286	0.8463
1.0321	1.00194		4.13418	0.84485		2.96398	0.9845
2.95188	0.93412		3.21537	0.86341		2.76021	0.98889
0.97764	1.00027		3.77671	0.85623		2.67612	0.98841
1.05883	1.00401		2.96033	0.99248		4.52443	0.84259
1.00285	1.00348		2.99813	0.99038		3.39105	0.8368
1.04286	1.0027		2.89655	0.84902		3.26867	0.84928
1.42203	0.99585		3.40679	0.8575		2.63337	0.98499
1.04114	1.00193		3.77691	0.85989		3.76772	0.84197
0.96486	1.00015		4.09591	0.86074		3.25599	0.83923
1.08494	0.99987		3.37276	0.83583		3.20811	0.83528
1.10664	1.00089		3.35765	0.86148		3.44215	0.85141
0.99102	1.00261		3.4891	0.85892		3.35155	0.84491
0.93602	1.00001		3.32988	0.85775		2.12689	0.94709
0.97792	0.99757		3.48203	0.85835		3.31038	0.84745
1.05833	0.99477		3.09792	0.85496		2.98417	0.75232
0.90672	0.99142		3.31817	0.85498		3.8446	0.79989
0.82433	0.99162		3.40543	0.83404		3.26032	0.84248
0.94527	0.9981		3.90792	0.83432		3.17956	0.84863
0.96697	0.99594		3.78786	0.86364		3.15146	0.8456
1.06986	0.99799		2.90424	0.98681		3.2551	0.76434
2.39037	0.96074		3.31994	0.85029		3.33668	0.84674
1.01618	1.00577		2.89382	0.99576		3.77293	0.84932
1.05058	1.00271		3.32268	0.85551		3.09734	0.84977
1.0292	0.99784		3.68097	0.85314		1.74034	0.63865
1.22559	0.9997		2.82611	0.8767		3.08023	0.86352
1.28921	0.99361		2.93745	0.86997		3.07612	0.84251
0.84349	1.00429		3.34595	0.85176		3.86502	0.84303
0.90145	1.00099		2.83314	0.98507		2.56986	0.84701
1.08941	0.9993		3.89804	0.8582		3.24104	0.86502
0.97632	1.00008		3.674	0.86443		3.15718	0.7714
1.05462	1.00269		3.77925	0.86949		3.24386	0.84503
0.96755	1.00263		4.27742	0.85732		3.1205	0.84474
0.92387	0.99936		2.84779	0.843		3.36648	0.8445
1.05587	1.00228		3.59239	0.84235		3.64571	0.84502
1.62133	0.97631		3.60871	0.8513		3.66102	0.83521
0.81891	0.99192		3.27268	0.87571		3.46554	0.91606
1.01862	0.99872		3.91266	0.85082		3.17961	0.84557
0.85037	0.99977		2.7286	0.99012		3.23238	0.85069
1.03046	1.0013		3.1685	0.84205		3.36271	0.85382
0.77471	0.9979		3.40547	0.98615		3.64059	0.83039
0.89794	0.99572		3.30304	0.85705		3.278	0.86143
1.48394	0.9348		3.4225	0.84502		3.33386	0.84154
0.80711	1.00229		3.92529	0.85305		3.21628	0.83331
1.707	0.94257		3.60359	0.85708		3.41184	0.8441
0.96932	0.99939		2.84318	0.86722		3.22908	0.84263
1.01106	0.99795		3.37488	0.86481		4.42648	0.87403
1.03717	1.00011		3.14379	0.86083		3.77662	0.83861
0.97339	0.99696		2.66365	0.96449		2.3821	0.6534
1.02836	0.99987		3.29981	0.85806		3.07248	0.98895
0.89672	1.00123		4.13791	0.77252		3.5762	0.8592
0.94614	1.00011		3.2684	0.86523		3.40626	0.8389
1.19702	1.00109		2.92398	0.86307		2.97796	0.85125
0.86264	1.00112		2.81649	1.0044		3.54712	0.82425
1.1289	1.00068		3.23172	0.85998		3.35286	0.85085
0.74344	1.05205		3.4897	0.85834		3.06776	0.84408
0.94408	1.00191		4.30657	0.88111		4.07097	0.81362
0.92271	1.00008		1.49155	0.7846		3.34212	0.84646
1.11492	1.00308		3.38436	0.84913		2.67507	0.98741
1.06918	0.99033		3.43031	0.85792		2.96359	0.75709
1.04482	1.00057		3.11537	0.85711		3.11968	0.85203
1.24702	0.99396		3.02732	0.8083		3.25302	0.84486
0.99644	1.00032		2.89359	0.77342		2.9266	0.77428
1.26637	1.00147		3.44009	0.86754		3.32224	0.84392
0.93662	0.99902		3.8527	0.84841		3.07962	0.84599
0.93497	1.00242		4.05729	0.77978		3.07008	0.84166
1.11971	1.00122		3.37597	0.83707		3.94879	0.79639
1.62748	0.91646		2.91501	0.99628		3.99814	0.76784
0.81703	0.98731		3.14181	0.85541		3.04931	0.84953
0.97387	1.00287		2.90223	0.99805		4.13946	0.83435
0.94245	1.00033		3.39617	0.84035		3.31276	0.84999
0.84533	0.99793		1.81208	0.86774		2.92768	0.98756
1.2031	0.95953		3.39088	0.85036		4.35413	0.85398
0.88021	0.9999		3.41064	0.85781		3.16693	0.8511
0.9966	0.99967		2.09872	0.67407		2.87343	0.83709
0.86393	1.00397		3.65837	0.85966		4.04482	0.85702
0.97918	1.00025		3.46875	0.85409		3.30803	0.84641
1.18752	1.00156		3.1977	0.85619		3.22351	0.8463
1.06082	1.00078		3.45437	0.8618		2.72598	0.99057
0.99054	1.00024		2.44197	0.98282		3.25877	0.84261
0.95503	0.99433		2.82057	0.85121		3.45791	0.85194
0.95534	0.99258		3.61741	0.84967		2.17313	0.86064
2.22947	0.96476		2.85257	0.85188		1.42181	0.57288
0.97507	1.00264		3.2783	0.85722		3.1415	0.85004
1.47465	1.00553		3.30746	0.86153		4.11046	0.84309
1.34411	0.9957		3.77216	0.85209		3.13675	0.84985
0.70014	1.00878		3.20256	0.85538		3.67684	0.81044
1.03857	1.00137		2.26832	0.71428		3.86264	0.84208
1.12321	0.99898		3.44091	0.85364		3.03447	0.85643
0.69094	0.99163		3.48253	0.85997		2.99569	0.85469
0.88339	1.00356		2.88584	0.98592		3.75953	0.83564
1.06846	0.99789		2.65364	0.99509		3.54832	0.84397
1.02711	0.99833		3.76511	0.86605		3.30731	0.84799
0.85365	0.99832		1.66448	0.65131		3.9244	0.87767
1.1629	1.0034		4.41154	0.85066		3.41896	0.84903
1.02191	1.00133		3.42314	0.86519		3.308	0.85048
1.00332	1.00037		3.4085	0.85839		3.32424	0.84776
0.89573	0.99831		3.36452	0.85314		3.24418	0.84512
1.08212	1.00119		2.67255	0.68129		3.05957	0.77521
0.97409	1.00187		3.16662	0.98019		1.20229	0.58453
1.10798	1.00075		3.23108	0.85418		1.55653	0.6787
1.05011	1.00219		4.16518	0.83542		3.24071	0.84732
1.0271	1.00279		3.07381	0.79132		3.67621	0.77512
1.29771	1.009		3.20581	0.87337		4.48381	0.82902
1.80968	0.93202		2.99803	0.81552		2.79931	0.98442
1.677	0.93267		3.09858	0.84889		3.66174	0.76535
0.82712	1.00103		3.0871	0.87223		3.98322	0.85184
0.95197	1.00093		2.8529	0.86427		6.00049	0.78209
1.1006	0.99346		1.01726	0.63896		2.70328	0.85876
1.04639	1.00321		3.26066	0.8536		3.54933	0.8466
1.81531	0.91267		3.90435	0.86154		3.53644	0.82658
0.88099	1.00128		3.36612	0.85098		2.81609	0.81726
0.96778	1.00132		3.47346	0.84329		4.21106	0.83805
0.93649	1.00019		3.22303	0.86277		3.5303	0.84455
0.95557	1.0004		2.91489	0.99759		1.93131	0.64117
1.16007	0.99852		3.55758	0.85788		2.79059	0.85843
1.21679	1.00258		3.5702	0.86117		4.20553	0.80985
1.03189	1.00148		2.75673	0.993		3.16245	0.8553
1.04642	1.00606		3.22145	0.87103		3.29854	0.84582
1.11185	1.00601		3.11308	0.85931		2.33263	0.96931
0.935	1.00315		3.10832	0.83908		1.83067	0.66106
1.02029	1.00379		2.99349	0.7685		2.39928	1.00213
1.00095	1.00296		3.21878	0.85688		3.18505	0.84393
0.97455	1.00396		4.05046	0.82647		3.95947	0.91693
0.74864	1.04368		3.38152	0.86027		2.97642	0.85992
0.9337	1.0081		2.92005	0.86802		3.29673	0.84273
1.0229	1.00376		2.91644	0.87622		3.38022	0.85067
0.95363	1.00248		3.33731	0.85688		2.93075	0.8008
0.99999	1.00271		3.24727	0.86704		4.9214	0.70327
0.99898	0.99632		3.16195	0.8706		3.34014	0.85149
1.014	1.00318		3.36497	0.84817		2.27274	0.83303
0.98124	1.003		3.73752	0.85303		3.189	0.84319
0.89864	0.99941		3.56721	0.8554		4.40438	0.83986
0.94244	1.0037		3.36147	0.8513		3.25099	0.84305
0.97822	1.00266		3.47933	0.85135		3.33536	0.84327
1.06661	1.00277		3.16157	0.86804		3.47316	0.84166
0.91938	1.00117		3.39438	0.85298		1.34603	0.55372
0.95976	1.01526		2.92475	0.8476		3.02304	0.87467
1.18405	0.97766		3.3683	0.85742		2.98154	0.85108
1.15247	0.98455		3.56264	0.84921		3.37811	0.84331
1.02507	1.00305		3.68	0.85825		3.05796	0.89575
1.35467	0.91946		3.78354	0.86221		4.25325	0.85283
1.19688	0.99106		3.88127	0.83981		3.08235	0.75721
0.92301	1.00494		3.23538	0.84795		2.90213	0.85193
0.98857	1.00477		3.21799	0.84859		3.30399	0.8501
0.9879	1.00436		3.27724	0.85912		3.68478	0.84477
0.9203	1.0051		3.42799	0.86116		4.24495	0.8476
0.95197	1.00351		3.1934	0.86001		3.55434	0.84081
1.00344	1.00555		3.52766	0.85599		3.33375	0.8463
1.01916	1.00308		3.04164	0.7522		4.11142	0.84269
0.98275	0.99183		3.88235	0.85811		3.33918	0.83504
0.98311	1.00255		3.15151	0.85984		2.87581	0.83669
0.93303	1.00339		3.59103	0.86235		3.18916	0.8486
0.85936	1.0095		3.45801	0.86492		4.29261	0.69084
0.93267	1.00364		3.22169	0.85626		3.06612	0.91421
0.95038	0.99607		3.63923	0.85359		2.7951	0.98739
0.95668	1.00235		3.36841	0.84174		3.6227	0.80906
0.94796	1.00218		2.59769	0.9929		3.13371	0.87133
1.1121	0.96244		3.25644	0.85743		2.72597	0.70158
1.26324	0.94135		3.46367	0.85279		3.92438	0.8812
0.92859	1.0014		4.05478	0.81322		3.81626	0.8339
2.42938	0.78808		3.16201	0.86651		3.41208	0.84839
0.94936	1.00257		2.95668	0.88528		3.08674	0.83952
1.01076	1.00383		3.10755	0.85887		3.74818	0.80728
0.99539	1.00476		1.26862	0.61689		3.62929	0.75841
0.96161	1.0012		3.2134	0.994		3.5398	0.83684
0.96055	0.99545		2.66888	0.85616		2.13875	0.66942
0.75024	1.00487		3.4733	0.85445		2.92569	0.84465
0.94023	1.00124		2.91401	0.99537		4.06084	0.78241
0.8823	1.00305		3.4723	0.85791		4.12857	0.74196
0.86355	1.00115		3.42985	0.85198		3.85915	0.86578
0.95034	1.00319		3.26171	0.84653		3.37821	0.84349
1.51741	0.76459		5.06292	0.85853		3.01133	0.85013
0.93375	1.00218		3.3478	0.8492		3.18384	0.84839
0.92376	1.00219		3.13749	0.85911		3.26598	0.84696
0.93816	1.00233		2.82969	0.99563		3.47518	0.83367
0.95327	1.00366		2.57489	0.99425		3.25177	0.82323
0.9637	1.00214		3.21142	0.85751		0.54691	0.56511
0.95559	1.00473		4.09797	0.83428		2.99139	0.95744
1.03567	1.00259		2.83681	0.75517		3.24088	0.84324
0.75576	1.00199		3.20302	0.86772		3.55895	0.85126
0.85823	0.99915		3.18684	0.99022		3.60438	0.85402
1.02973	1.00072		2.88059	0.989		3.05133	0.8707
0.86969	1.00207		3.83509	0.86729		3.1712	0.85963
1.64626	0.92733		3.78183	0.85262		3.81423	0.83837
0.77026	0.95957		3.49919	0.84644		3.28088	0.84981
0.86995	1.00386		2.59797	0.86239		3.04377	0.84457
0.97143	1.00384		0.91761	0.58549		3.13211	0.85017
0.93579	1.00068		3.09288	0.77248		3.05025	0.8677
0.8449	1.00135		3.08233	0.79287		3.18384	0.8493
0.86123	1.00167		3.31643	0.85393		3.5295	0.83404
1.03693	0.99959		3.09534	0.99275		3.66967	0.83938
0.91977	1.00395		3.96945	0.85373		4.91819	0.79528
0.90984	1.00184		4.31583	0.87091		4.3562	0.81513
0.99941	1.01023		3.6264	0.8467		3.2821	0.83882
1.00601	1.00109		2.96197	0.799		3.26692	0.83794
0.93587	1.00119		3.26165	0.85736		1.16256	0.57869
0.94246	1.00111		3.29816	0.89441		3.20991	0.85604
0.99752	1.00395		3.88	0.83459		4.03114	0.81868
1.00044	1.00079		3.16279	0.83039		3.3668	0.84753
0.85753	0.99947		3.7792	0.85373		2.70751	0.98339
0.93145	0.99956		3.28583	0.85288		3.27433	0.84543
0.70367	0.96322		3.41314	0.85467		3.06084	0.84967
0.88598	1.00044		3.56631	0.89126		3.49159	0.84537
0.95344	1.01747		3.02308	0.86818		3.13154	0.86526
0.72135	0.99189		2.68976	0.99675		3.23718	0.84297
0.94846	1.0032		3.50384	0.84083		3.22604	0.83434
0.91515	1.00083		3.39795	0.86206		4.21107	0.84624
1.03791	1.00383		3.33681	0.84635		3.1047	0.84957
0.90675	1.00085		1.67572	0.6226		3.73013	0.84975
0.90532	1.00223		3.17203	0.8365		3.47291	0.84977
0.91843	0.99411		2.93535	0.83542		3.31928	0.855
0.78645	0.97463		3.40659	0.8438		3.49216	0.84212
0.86047	0.99995		3.51345	0.82322		3.54328	0.85012
0.96892	1.00328		2.61207	0.98459		3.09949	0.78505
0.9252	1.00247		3.24019	0.84642		3.32475	0.85352
0.90944	1.00184		3.57952	0.82065		3.23915	0.85191
0.96756	1.00217		2.46974	0.97385		3.69973	0.85167
0.99811	0.99973		3.11895	0.84326		3.02523	0.84998
0.88023	0.99881		3.21836	0.84056		3.16204	0.85723
1.2278	0.956		2.98461	0.79283		3.85518	0.84914
0.92376	1.00123		3.1726	0.84605		3.19521	0.85287
1.45346	0.93509		4.1178	0.82493		2.78148	0.8824
0.91122	1.00178		3.55355	0.83712		3.39931	0.84876
0.98898	0.99617		3.70723	0.83759		3.29918	0.84922
0.96026	1.00007		3.47719	0.83441		3.2994	0.85234
0.91507	0.99995		3.12255	0.8437		3.59284	0.851
0.98312	0.99997		3.23542	0.84372		4.10693	0.85509
0.6538	1.00632		3.51301	0.84516		2.99086	0.83
0.922	1.00194		3.17091	0.82032		3.45903	0.83746
0.90218	0.99982		2.71846	0.9825		3.70111	0.77935
1.29162	0.91774		3.22176	0.8414		3.72089	0.84519
0.99095	0.99837		3.2901	0.8411		4.60215	0.80494
0.90007	1.00724		2.55833	0.67792		4.63174	0.83257
0.98049	0.99986		3.2238	0.84199		4.76826	0.79547
0.91749	0.99699		3.60219	0.83952		3.51704	0.77021
1.02431	1.00115		3.39202	0.90531		5.57158	0.74159
0.85936	0.73975		2.73859	0.842		3.29025	0.95946
			3.17344	0.85079		2.5698	1.00523
			2.94531	0.82627		3.75398	0.78771
			3.61274	0.85709		3.2554	0.84628
			2.95364	0.99455		3.57896	0.85752
			3.01717	0.83975		3.53173	0.85662
			1.60347	0.62451		3.58838	0.86234
			3.23194	0.83984		3.34497	0.85711
			2.9221	0.76509		2.49779	0.68043
			3.04778	0.98611		3.30709	0.8461
			3.40708	0.80829		2.1965	0.86094
			3.09764	0.84421		3.50215	0.86161
			3.57754	0.8499		3.19563	0.87173
			3.83275	0.84637		2.76037	0.99541
			2.93959	0.833		3.7799	0.78492
			3.72126	0.84632		4.55907	0.86983
			3.79916	0.83832		1.84649	0.64936
			3.10786	0.83493		4.29229	0.70108
			3.01817	0.84983		3.52783	0.78151
			3.36167	0.84597		3.52535	0.86074
			3.16858	0.85433		3.53555	0.85722
			2.41616	0.99347		2.94612	0.87561
			3.27918	0.84507		3.49915	0.86108
			2.90864	1.00634		3.50106	0.8487
			3.25776	0.84374		4.01221	0.86218
			3.71414	0.8509		3.25421	0.85678
			3.42607	0.84126		2.84074	0.82818
			2.79122	0.98584		2.47123	0.86008
			3.19451	0.8396		3.16539	0.86302
			1.55657	0.61479		2.99081	0.9945
			3.55187	0.76458		3.95724	0.86808
			2.75373	0.98231		3.61727	0.85473
			2.49842	0.8648		1.45131	0.8616
			3.01156	0.85487		4.12648	0.85824
			3.2092	0.84206		4.07089	0.79511
			3.84183	0.84871		3.09631	0.85608
			3.46743	0.84433		3.66231	0.88026
			3.10876	0.84319		3.60309	0.8573
			3.67034	0.7549		3.2212	0.86263
			3.88661	0.85483		3.50072	0.85488
			3.39473	0.85025		3.49202	0.86068
			3.07242	0.86282		3.40006	0.85073
			3.29635	0.76934		2.78816	0.8695
			3.19197	0.84457		2.98854	0.85247
			3.25161	0.84303		1.30068	0.92149
			3.57058	0.82556		3.15495	0.86495
			3.4937	0.84627		2.75719	0.85911
			3.47197	0.83621		3.4133	0.86684
			3.92777	0.84711		3.97149	0.86158
			3.35893	0.85977		3.55638	0.84979
			3.4969	0.83249		3.91174	0.69574
			3.13129	0.84142		3.37916	0.86215
			3.43657	0.83893		3.00735	0.82754
			2.97655	0.98611		3.3291	0.98318
			3.52806	0.84575		3.67875	0.82383
			3.24617	0.85702		2.038	0.71096
			3.21265	0.85568		3.29574	0.86296
			2.81812	0.84112		3.74684	1.00197
			3.53063	0.84031		3.89082	0.83949
			3.22677	0.85295		0.85546	0.6013
			3.23255	0.8357		3.97577	0.83535
			3.02557	0.84368		3.12494	0.82606
			3.42159	0.83335		4.19901	0.83869
			4.52835	0.83747		3.14553	0.84619
			3.29074	0.84352		2.62958	0.91885
			2.84587	0.73026		3.18067	0.82996
			3.28976	0.84863		3.38606	0.83747
			3.51029	0.83116		5.6117	0.82222
			2.94716	0.85078		3.52462	0.85784
			3.24076	0.84802		3.44735	0.86122
			4.00552	0.85331		4.01411	0.85343
			3.33681	0.84572		3.11937	0.86867
			3.36223	0.8489		4.11434	0.85964
			2.89844	0.84221		5.28959	0.70868
			3.32751	0.85164		3.78443	0.85129
			2.51839	0.98986		3.23138	0.85593
			3.47763	0.84417		2.73797	0.8139
			3.35019	0.8218		3.35749	0.87822
			3.75276	0.85525		3.37723	0.85251
			3.60483	0.85039		3.17745	0.83719
			3.59403	0.8483		3.71915	0.84798
			3.67254	0.84264		5.08519	0.84482
			2.94477	0.86738		3.71325	0.8655
			2.75877	0.99034		1.38897	0.63536
			3.0952	0.84316		3.24143	0.86044
			3.75817	0.84071		2.89968	0.85948
			3.3003	0.84629		4.74678	0.91443
			4.20471	0.83167		3.4877	0.86098
			3.4292	0.84239		3.81757	0.78221
			5.49016	0.8211		3.81179	0.85755
			3.64739	0.85275		3.61547	0.85749
			3.59603	0.84738		3.45215	0.86239
			2.85551	0.82646		3.18315	0.8442
			2.54094	0.85976		3.15551	0.88555
			2.82358	0.81054		2.49899	0.99828
			3.2616	0.84378		3.35025	0.89651
			3.18905	0.84944		2.69567	0.87968
			3.03181	0.98716		3.37222	0.8824
			2.65293	0.98894		3.35872	0.88167
			3.31331	0.84089		3.75687	0.89156
			4.10392	0.83856		4.70757	0.6704
			3.73831	0.83488		3.77998	0.79911
			2.70676	0.98686		3.15243	0.88716
			3.56903	0.84006		2.67641	0.90133
			3.84396	0.79485		2.89685	0.88547
			3.47456	0.82921		3.01652	0.86742
			2.61713	0.99019		2.98703	0.8832
			3.40227	0.84042		3.18184	0.88522
			3.00776	0.85441		3.04337	0.88233
			3.22192	0.79742		2.97912	0.88537
			3.3102	0.84161		3.93131	0.7165
			3.5541	0.81601		3.30726	0.88702
			3.29379	0.84406		4.00359	0.86943
			2.74479	0.98932		3.00918	0.89477
			2.33511	0.66732		3.87377	0.82749
			2.89825	0.84287		3.09179	0.88577
			2.76233	0.98932		3.31025	0.87709
			2.97959	0.87767		2.78357	0.8829
			2.87791	0.82668		2.88946	0.71861
			2.94376	0.88099		2.96552	0.88512
			0.85316	0.99646		2.50882	0.69611
			2.95389	0.87921		2.58166	0.99286
			2.85182	0.99837		3.05124	0.88578
			1.32981	1.00336		2.76708	0.88385
			0.90314	1.00443		3.37551	0.88107
			1.08675	1.00938		2.39567	0.90262
			1.28217	1.00444		3.55751	0.87355
			1.06468	1.00414		3.51169	0.90194
			1.13941	0.99968		2.98784	0.87816
			2.56373	0.99197		3.01164	0.88604
			2.79015	0.9509		3.06914	0.88114
			3.19151	0.8822		5.34128	0.82267
			0.81698	1.00596		3.88233	0.87987
			3.11652	0.99252		4.69079	0.79073
			2.8219	0.99476		2.89411	0.88583
			3.11504	0.88037		2.93759	0.8798
			2.90658	0.88037		2.97308	0.88665
			2.80929	0.88089		3.39237	0.87015
			2.8621	0.87312		2.80891	0.71097
			2.59119	0.88804		3.12983	0.88539
			3.50311	0.88103		2.84557	0.87947
			3.34002	0.71954		2.7052	0.90574
			3.06065	0.88279		3.23365	0.88187
			2.95133	0.88223		2.3609	0.88758
			3.22146	0.88178		3.03451	0.89653
			2.82831	0.97655		2.80406	0.88563
			3.88931	0.85826		4.69019	0.81905
			3.4491	0.88468		2.63999	0.91769
			2.36668	0.99529		2.03405	0.90067
			3.93414	0.85565		3.17466	0.8846
			2.70806	1.00093		3.03806	0.8933
			2.84793	0.87191		2.99159	0.89607
			2.50462	0.99787		3.65461	0.88112
			5.25106	0.68505		3.00852	0.88397
			2.86819	0.79829		2.07384	0.88938
			3.04071	0.86612		3.0399	0.87396
			3.1505	0.86467		3.30703	0.88525
			1.95503	1.06434		2.56083	0.89408
			2.3601	0.98062		3.53487	0.88164
			1.27758	0.88358		3.81633	0.84876
			3.23637	0.89539		3.13413	0.88551
			3.35854	0.88105		2.79052	0.92455
			2.50379	0.89854		3.04086	0.87828
			3.02806	0.8815		3.09304	0.88405
			2.80071	0.87982		2.28123	1.00295
			2.87225	0.98413		3.45417	0.88171
			3.01948	0.88085		3.42141	0.90128
			3.45706	0.87501		3.19595	0.88607
			3.023	0.88269		2.93302	0.88834
			3.00338	0.88467		2.76715	0.89147
			3.24138	0.88377		2.89333	0.88836
			2.68939	0.90984		3.11233	0.86281
			3.44394	0.87218		2.03061	1.00181
			4.347	0.83349		2.7264	0.8844
			2.8919	0.87092		3.62053	0.88281
			3.06063	0.80087		2.58571	0.89943
			3.14133	0.8788		3.14711	0.87942
			3.14023	0.8537		3.75444	0.88851
			3.15447	0.87548		3.11416	0.88793
			3.38256	0.87931		3.84517	0.87015
			3.12742	0.8816		4.09344	0.82454
			3.04515	0.81356		3.10641	0.88354
			4.39424	0.82248		3.0947	0.87338
			3.20549	0.86418		3.1363	0.88873
			2.28278	0.99749		4.59758	0.88118
			3.19677	0.87105		3.21724	0.88473
			1.26674	0.88594		2.44633	1.00445
			3.05715	0.86511		3.88075	0.87348
			3.86921	0.8707		2.8032	0.88774
			2.38126	0.99678		1.84412	0.76679
			2.81049	0.98866		3.18889	0.8853
			3.30738	0.88176		3.2315	0.8706
			3.35132	0.86868		3.50283	0.87989
			5.6898	0.84928		2.8875	0.9041
			3.64915	0.86427		3.77546	0.89275
			3.4173	0.85482		2.58387	1.00036
			2.99068	0.87356		3.02677	0.88231
			2.4651	0.89646		2.8049	0.8883
			2.81764	0.89338		3.29627	0.88406
			3.61317	0.86999		3.22458	0.88364
			2.65267	0.80324		3.83639	0.88766
			3.01233	0.8826		3.0095	0.88427
			2.71185	0.88311		2.57902	0.88046
			2.13684	0.6999		3.29998	0.90266
			2.97564	0.8765		3.44826	0.88337
			2.78315	0.90336		3.06049	0.87801
			2.88938	0.7193		3.10698	0.88503
			2.77062	0.87597		3.06753	0.8905
			2.20862	0.99518		3.25796	0.88176
			3.56963	0.80862		2.89873	0.88829
			3.13378	0.87237		3.12043	0.87046
			3.19656	0.88486		2.72213	0.8813
			3.0719	0.88294		3.75898	0.87797
			3.44675	0.87416		3.32058	0.88469
			3.23191	0.87614		3.67514	0.89666
			3.05662	0.87481		3.22574	0.8861
			2.45089	0.8805		3.4329	0.87828
			3.3044	0.86334		2.41564	0.99805
			2.82817	0.88154		2.99251	0.88183
			3.09669	0.8833		3.23193	0.88948
			3.34937	0.87714		3.86886	0.89033
			2.79688	0.99528		2.47726	0.68
			2.78494	0.99312		3.18103	0.89065
			3.55627	0.89226		3.19237	0.89264
			3.02861	0.88566		3.37265	0.89318
			3.136	0.87132		3.3415	0.88085
			2.54584	0.87298		3.42183	0.88627
			2.98684	0.88228		3.3198	0.88603
			1.86079	0.91941		3.04831	0.88763
			2.33013	0.89845		2.83506	0.70929
			2.52958	0.87316		2.86593	0.8953
			3.3588	0.87827		3.53693	0.83478
			2.89351	0.88031		2.96007	0.88773
			2.88496	0.8844		3.22941	0.89646
			3.13015	0.88032		2.93197	0.88952
			3.47558	0.88353		2.74194	0.89283
			2.93466	0.88378		3.34726	0.89057
			4.12864	0.82957		3.54279	0.88857
			2.3943	0.99957		3.11503	0.89147
			2.33898	0.88874		3.87366	0.88444
			3.21381	0.88726		2.96878	0.88291
			2.34534	0.96367		3.5828	0.88652
			3.57462	0.82448		2.97085	0.88865
			3.18736	0.8864		2.76329	0.88868
			3.20997	0.88341		3.09257	0.88907
			2.72554	0.99234		3.51458	0.88193
			3.02147	0.88603		4.19297	0.81859
			2.97637	0.88747		3.77767	0.88713
			3.0452	0.99198		3.32872	0.95597
			3.1321	0.88415		2.62535	0.88605
			3.23514	0.87095		2.51291	0.99971
			2.98624	0.87671		2.93909	0.88401
			3.47209	0.87212		2.25179	0.87877
			3.16318	0.87956		3.82992	0.79829
			2.2533	0.87609		2.8381	0.88569
			3.30338	0.87997		2.69253	0.88472
			3.40686	0.82429		2.66812	0.9993
			3.09134	0.89212		3.64288	0.88364
			3.30342	0.80015		3.27098	0.87878
			2.95804	0.88453		3.94058	0.90577
			2.41651	1.01777		3.06453	0.88808
			3.26204	0.88069		2.70273	1.00295
			3.00736	0.89555		2.9021	0.88731
			3.23477	0.88321		2.24736	1.00107
			3.23574	0.887		4.25851	0.87146
			3.6809	0.87196		3.1098	0.88567
			2.6678	0.7214		3.27667	0.88599
			3.34823	0.85597		3.50492	0.8854
			2.95647	0.88279		3.01955	0.88181
			3.26617	0.82648		3.34921	0.88617
			3.10203	0.87928		3.36603	0.8682
			3.89052	0.81515		3.35613	0.88591
			3.30012	0.87981		2.62463	0.71985
			2.43481	0.99463		2.95962	0.8926
			3.04894	0.88362		3.69385	0.87732
			3.38583	0.89431		4.03896	0.87863
			3.04187	0.88882		3.83421	0.81301
			2.93055	0.88536		3.09891	0.88387
			3.44318	0.86531		2.86485	0.97256
			2.88547	0.88202		2.72944	0.89869
			2.948	0.87563		2.91652	0.89301
			2.4312	0.86639		3.71397	0.92379
			3.19235	0.84429		3.66094	0.89241
			2.94741	0.88499		3.38433	0.88355
			2.92749	0.88217		1.64942	0.87825
			3.87707	0.8613		3.34392	0.88375
			3.0625	0.88013		3.19474	0.88592
			3.07096	0.87578		3.51723	0.88109
			2.88627	0.87916		3.26274	0.87702
			2.62739	0.99687		3.1354	0.87817
			3.40182	0.8854		3.4542	0.87453
			3.20392	0.88132		2.33314	0.91719
			3.22868	0.88261		3.39428	0.89197
			2.37865	0.62112		3.31675	0.88103
			1.82567	0.60754		3.13738	0.89126
			3.36703	0.86577		3.0415	0.89257
			3.22147	0.88377		3.28529	0.89081
			3.85758	0.87695		2.99384	0.89339
			3.85305	0.8256		2.90212	0.88431
			4.38831	0.86451		3.37235	0.88845
			3.24102	0.88145		2.92771	0.88701
			2.90918	0.88241		3.04117	0.88613
			3.15912	0.88496		2.72815	0.88326
			3.1319	0.87491		2.72353	0.89819
			3.08094	0.83476		2.61321	0.89481
			2.94502	0.87843		2.44825	0.8374
			3.08678	0.87722		3.52772	0.88753
			3.05479	0.88347		2.53842	0.89363
			4.30141	0.87403		3.11703	0.8806
			2.27397	0.72119		3.27127	0.88209
			3.16178	0.89904		3.21891	0.88768
			2.78745	0.80422		3.29756	0.81729
			2.5387	1.0012		3.28287	0.88373
			2.779	0.99405		2.7677	0.89292
			3.60576	0.88596		2.93415	0.88861
			3.11057	0.88333		2.51168	0.71282
			3.11063	0.87912		3.07892	0.88467
			3.40125	0.87522		3.00482	0.91457
			2.77403	0.87825		2.32215	0.91169
			2.52162	0.87828		2.08257	0.90559
			2.82371	0.88465		3.33276	0.88912
			3.61073	0.88414		3.22164	0.80137
			2.71344	0.90369		3.00747	0.86238
			2.9027	0.86684		3.83944	0.88529
			3.2519	0.88458		3.71884	0.90394
			2.94956	0.8887		2.56483	0.99661
			3.98635	0.79837		3.43318	0.89705
			3.08312	0.88541		3.22299	0.69325
			4.27056	0.904		3.05818	0.90018
			4.46146	0.85453		4.45095	0.86471
			3.2631	0.88657		3.19112	0.8881
			2.78791	0.88763		3.17456	0.88717
			2.95175	0.73333		3.9222	0.8714
			3.18824	0.88028		3.01017	0.75795
			3.10051	0.88091		3.0567	0.88432
			2.97306	0.88057		2.59853	0.90572
			2.60736	0.8912		3.41311	0.88616
			3.13636	0.89646		2.7237	0.89531
			2.7081	0.99513		3.31896	0.88488
			2.85889	0.87932		3.18313	0.88426
			3.26223	0.84161		3.25249	0.89051
			3.97365	0.8243		3.23937	0.8834
			3.89237	0.81201		3.72939	0.80844
			2.93752	0.88241		2.83341	1.00773
			2.98436	0.8861		3.05569	0.87193
			3.04351	0.98998		3.29956	0.88753
			3.02122	0.87882		3.3303	0.89046
			2.90888	0.87594		3.20885	0.88792
			3.14164	0.88125		3.05446	0.86782
			3.1965	0.8787		3.59919	0.89132
			3.34639	0.88431		3.97019	0.88622
			2.9827	0.88299		2.79145	0.89543
			3.06427	0.88121		3.25483	0.88586
			2.84901	0.88039		3.35131	0.88175
			3.15131	0.88238		3.09479	0.81339
			3.05615	0.88755		3.51022	0.91416
			3.13345	0.88214		3.24603	0.89032
			3.02761	0.88556		4.39776	0.85352
			2.53997	0.89273		3.65735	0.80698
			2.95372	0.89091		3.65167	0.88881
			4.89762	0.7613		3.60331	0.80977
			3.66237	0.87847		2.61795	0.71616
			3.10218	0.883		2.90535	0.99582
			2.44998	1.00554		3.19026	0.88203
			2.07453	0.70622		3.54763	0.88727
			3.41696	0.86665		3.16181	0.9013
			6.19987	0.95165		3.33637	0.89511
			2.86097	0.88393		2.9123	0.89287
			4.46363	0.81237		3.31886	0.89603
			2.95501	0.88628		2.79116	0.88177
			3.25222	0.88117		3.07283	0.90356
			3.2643	0.88955		2.25363	0.92809
			3.19341	0.87915		3.14927	0.89118
			2.6614	0.88339		3.84353	0.82066
			2.69763	0.86649		2.74954	0.74645
			3.2744	0.81814		3.32916	0.89003
			2.52412	0.99737		3.16923	0.87238
			2.64525	0.89705		3.64887	0.87776
			3.3154	0.88211		3.41671	0.88881
			2.84612	0.87158		2.88601	0.88417
			2.37026	0.89889		3.29219	0.89517
			3.00991	0.87767		3.09768	0.89075
			3.14181	0.88018		2.86385	0.90428
			2.92863	0.88494		2.95378	0.89326
			3.25516	0.87792		2.18799	1.0149
			3.62448	0.85662		3.84454	0.87203
			3.19808	0.88158		4.12721	0.88689
			3.16866	0.89053		3.64291	0.88817
			3.53679	0.78677		3.42462	0.89025
			2.45784	0.88381		3.20628	0.82647
			2.46533	0.87961		2.54368	1.00394
			2.97305	0.88359		3.2491	0.89165
			2.97031	0.87659		2.92537	0.88888
			2.56055	0.88728		3.23493	0.81581
			2.73426	0.8833		2.36264	0.88447
			3.28489	0.87884		3.64581	0.8721
			3.06336	0.88311		2.94988	0.9048
			2.79733	0.99499		2.93986	0.88593
			3.01065	0.8838		2.81709	0.84558
			3.37751	0.88327		2.5883	0.86556
			3.20596	0.82509		2.19605	0.98566
			3.12762	0.91951		3.05212	0.86093
			2.87522	0.89431		3.92274	0.88175
			3.09977	0.88418		2.29222	0.9779
			3.20114	0.8802		2.85603	0.87468
			4.02175	0.89687		2.74885	0.87132
			2.95341	0.86336		2.91442	0.86031
			3.81247	0.87716		2.20235	0.98289
			4.2605	0.84492		3.12576	0.87321
			3.32522	0.88046		3.33784	0.86758
			3.12439	0.8991		3.14741	0.86634
			3.10295	0.87879		2.39976	0.98057
			2.82758	0.88969		3.46753	0.88325
			3.3274	0.88091		2.3828	0.85583
			2.69003	1.00042		2.37168	0.88354
			3.03639	0.87893		3.17518	0.84252
			2.13579	0.99981		2.82309	0.86391
			2.53751	0.68248		3.57509	0.82046
			3.2596	0.88194		2.41615	0.97927
			3.05683	0.90031		2.68176	0.86701
			3.38654	0.88331		2.39325	0.88373
			2.7492	0.87136		3.01597	0.86569
			3.35846	0.87456		2.40053	0.97703
			2.36509	0.90136		3.46664	0.85162
			3.20719	0.85615		2.75693	0.86348
			2.44533	0.71197		2.79265	0.84989
			3.12582	0.88695		3.33647	0.8595
			3.76147	0.85671		2.55383	0.85151
			2.32642	0.90126		3.69218	0.73014
			2.88962	0.88419		2.78443	0.86048
			2.98183	0.88522		3.00233	0.86231
			3.28069	0.86584		2.41241	0.76795
			1.07813	1.00682		3.18052	0.79506
			1.11409	1.01065		4.04779	0.84675
			0.96109	1.00268		2.46863	0.87999
			1.04397	1.00494		2.0409	0.73943
			2.26017	0.98975		2.77891	0.8673
			1.09436	1.00845		2.71589	0.85926
			0.89781	1.01001		2.77684	0.86144
			0.85934	1.00603		2.66819	0.86295
			1.83862	0.87867		2.72617	0.87163
			3.27445	0.81563		2.49678	0.87943
			2.26765	0.8926		2.83727	0.86631
			2.78269	0.87553		2.78708	0.85532
			3.06768	0.881		2.70588	0.86189
			3.01595	0.87204		3.52423	0.86551
			2.83799	0.8784		2.24094	0.97966
			2.98173	0.8796		2.88166	0.86204
			2.61909	0.87951		3.07775	0.85976
			2.18285	0.98531		2.69967	0.86639
			2.72471	0.87996		3.14176	0.8655
			2.69348	0.89447		3.62157	0.85654
			2.75342	0.8764		2.27916	0.86053
			2.75729	0.88015		3.51427	0.87558
			3.36669	0.85315		2.63626	0.87618
			2.92921	0.87033		2.80731	0.85345
			2.111	0.81955		2.59275	0.86043
			2.763	0.87441		2.25816	0.97954
			1.27158	0.6622		2.98065	0.86101
			2.25333	0.98858		2.94627	0.86199
			2.48265	0.86921		3.05595	0.86693
			2.60373	0.87322		3.10834	0.84215
			2.65789	0.85417		2.64452	0.78952
			4.11023	0.80341		2.66493	0.87745
			2.57997	0.87674		2.54924	0.84824
			2.64419	0.8992		2.80233	0.86556
			2.3858	0.87955		2.73753	0.86776
			3.21226	0.90512		2.95757	0.85933
			2.49989	0.98673		2.59848	0.86839
			2.99819	0.8812		2.82183	0.8702
			2.11692	0.98889		2.64175	0.86469
			2.97474	0.87151		1.85874	0.98696
			2.69213	0.87676		2.40728	0.85985
			2.10501	0.98425		4.57735	0.71056
			2.2563	0.98722		2.75642	0.8604
			2.16794	0.98789		2.10442	0.97774
			2.76077	0.86672		2.84543	0.85993
			2.58858	0.87193		2.90627	0.86347
			2.8476	0.89099		2.86169	0.86498
			2.4581	0.88114		2.02166	0.82049
			6.05139	0.86492		2.72466	0.86043
			2.67625	0.87202		2.89598	0.85499
			2.98336	0.87559		2.27334	0.79323
			2.77523	0.84191		3.46271	0.72152
			3.06467	0.84306		3.39891	0.86217
			3.50051	0.82118		2.88263	0.85343
			2.26709	0.99174		2.73917	0.85917
			2.13909	0.9683		2.85058	0.86306
			2.41856	0.86841		4.15228	0.83912
			2.71429	0.86651		2.83941	0.8597
			2.31822	0.9903		3.09518	0.86751
			2.92817	0.86872		4.00604	0.86884
			1.89793	0.99974		2.354	0.87605
			2.84637	0.8927		3.09065	0.86244
			2.96597	0.87765		2.75644	0.86196
			2.79754	0.88407		2.7305	0.79343
			3.09575	0.87267		2.82224	0.86239
			2.67379	0.88683		2.74288	0.86625
			7.07506	0.84482		2.96419	0.86021
			2.87962	0.87589		2.64987	0.85033
			2.76637	0.85205		2.44919	0.96917
			3.18092	0.87416		2.76538	0.7641
			2.33198	0.98982		3.09976	0.86062
			1.90194	0.99346		2.81422	0.85679
			2.65374	0.98635		1.87664	0.98735
			2.89367	0.87827		2.9778	0.85702
			2.42202	0.87463		3.26497	0.85549
			2.62657	0.8734		2.9373	0.86363
			2.48613	0.86719		2.69072	0.82776
			3.09662	0.87159		2.50982	0.84743
			2.77701	0.87269		2.9508	0.85505
			2.88513	0.86323		3.16581	0.93191
			2.33734	0.98636		3.22704	0.86043
			2.2284	0.90034		2.85762	0.86105
			1.91225	0.6871		2.90489	0.86538
			2.25879	0.8908		3.03396	0.86258
			2.78863	0.86056		2.59704	0.67461
			2.13855	0.98071		3.09539	0.85733
			2.48071	0.87581		2.40087	0.97418
			2.58868	0.88418		2.99677	0.68463
			2.76918	0.80103		3.02555	0.85675
			2.844	0.87283		3.92298	0.82129
			2.87725	0.87556		2.99136	0.85673
			3.6052	0.8808		2.87596	0.8657
			2.82373	0.83455		2.61886	0.85111
			3.37211	0.87843		3.31679	0.84143
			2.74025	0.88877		3.2621	0.85534
			2.74397	0.87444		3.30499	0.80195
			2.45983	0.7395		2.86118	0.86502
			2.72758	0.87591		2.78805	0.80996
			2.84849	0.87761		2.83339	0.85055
			2.8386	0.91419		2.29595	0.84337
			2.94972	0.87697		2.86794	0.86171
			4.10123	0.95398		3.43918	0.77833
			2.5496	0.87505		2.82045	0.86076
			0.81988	0.8484		3.11485	0.86158
			2.77283	0.87316		3.414	0.86584
			2.43948	0.89461		2.34408	0.97839
			2.60886	0.87837		2.75159	0.86717
			4.04737	0.80516		2.74459	0.86236
			2.97274	0.86063		2.79104	0.85772
			2.8609	0.88396		3.00674	0.86109
			1.74939	0.69512		3.01864	0.85617
			3.39438	0.87857		2.33245	0.97998
			2.93874	0.87605		2.43814	0.86658
			2.71073	0.87546		2.62473	0.85194
			2.75661	0.81939		2.92987	0.88259
			3.13999	0.72352		2.42005	0.86916
			3.02051	0.87666		3.07424	0.85948
			2.84376	0.8664		2.90288	0.85617
			2.95787	0.8696		2.65157	0.86083
			4.78772	0.78831		3.08594	0.87433
			2.68204	0.8743		2.87116	0.86387
			2.38415	0.84275		2.89452	0.86682
			3.04624	0.86539		2.55356	0.88028
			2.84619	0.82838		2.61514	0.86197
			3.15345	0.88066		2.77021	0.85926
			3.37761	0.8769		1.80955	0.65907
			2.78062	0.86948		2.55535	0.87126
			2.16908	0.98657		3.38907	0.86572
			2.69468	0.87915		2.75727	0.8666
			2.18921	0.9898		2.7957	0.85634
			1.5786	0.71633		2.8674	0.86021
			3.19384	0.71795		2.92326	0.86162
			2.36656	0.85692		2.68837	0.88217
			3.54984	0.8707		2.78331	0.8601
			2.85659	0.88104		2.23133	0.98235
			0.58526	0.57743		2.36677	0.97683
			2.50541	0.98872		2.94423	0.86239
			2.15999	0.90624		2.98865	0.86191
			2.85109	0.88866		3.04282	0.86023
			2.88454	0.80739		3.73285	0.87059
			2.59395	0.88774		2.18072	0.86745
			2.7555	0.87568		2.90268	0.863
			2.54931	0.88467		3.09817	0.85361
			2.98119	0.88073		3.02009	0.85465
			2.59737	0.87376		3.18525	0.82416
			3.7304	0.87462		3.09834	0.85669
			2.09508	0.98637		2.74131	0.85764
			2.00804	0.91925		3.07565	0.8729
			2.73636	0.89469		2.68005	0.85513
			3.26351	0.86375		2.91447	0.8645
			2.0456	0.66819		3.06047	0.86897
			2.7881	0.87857		1.47034	0.71524
			2.78335	0.87774		3.47333	0.86323
			3.54457	0.88178		3.0349	0.86277
			3.06669	0.85867		2.92986	0.86227
			2.82743	0.8829		2.85639	0.85887
			2.70687	0.88063		2.96388	0.86369
			2.48198	0.87001		2.398	0.97772
			2.22684	0.9886		2.91245	0.87122
			2.8117	0.87989		2.21555	0.98185
			2.62864	0.88488		2.86149	0.85609
			3.53848	0.80632		2.89545	0.85798
			2.69349	0.88649		3.10505	0.85965
			3.10668	0.7574		2.71844	0.86347
			3.00315	0.94153		3.78739	0.85396
			3.49375	0.87725		3.07526	0.8542
			3.13826	0.89071		2.81296	0.86811
			2.04524	0.99072		3.76045	0.83658
			2.69667	0.8802		2.57144	0.86369
			3.97181	0.89002		2.81017	0.87396
			2.61607	0.87727		2.77762	0.85385
			3.09752	0.8674		2.8245	0.86353
			2.86196	0.87341		2.28179	0.97675
			2.44574	0.89087		2.6846	0.86525
			2.59923	0.88343		2.78538	0.85802
			2.64727	0.88498		5.29289	0.81668
			2.0303	0.99115		2.57218	0.86799
			2.66598	0.87276		2.17194	0.85458
			1.80861	0.98482		2.87385	0.87082
			2.909	0.87413		2.95932	0.86365
			2.65119	0.87595		2.93868	0.86822
			3.94558	0.87884		2.93531	0.86715
			3.18039	0.84748		3.13007	0.77673
			2.17017	0.86236		3.26925	0.8679
			3.10122	0.86892		2.64511	0.86552
			3.02815	0.83373		2.65666	0.86876
			2.7977	0.84648		2.71176	0.86175
			2.65028	0.86349		2.90768	0.85872
			2.76528	0.87249		2.46004	0.85234
			1.8436	0.68997		2.27425	0.86685
			2.60702	0.85902		2.92346	0.86376
			2.59991	0.87251		2.92806	0.86792
			2.09964	0.87828		4.37591	0.8744
			3.63271	0.88322		2.78637	0.87112
			2.60382	0.86294		3.11111	0.86776
			2.75716	0.92261		2.79738	0.85451
			2.6797	0.8738		2.24395	0.97999
			2.54949	0.87008		2.74414	0.85183
			3.26846	0.86587		3.23055	0.7377
			2.71121	0.85984		1.27401	0.63678
			2.83235	0.86849		2.93531	0.86219
			3.20886	0.81448		3.01945	0.86334
			2.98907	0.87421		2.85846	0.86018
			3.32187	0.82901		2.47679	0.86489
			2.87831	0.86586		2.89697	0.8618
			2.82685	0.866		3.27955	0.83555
			2.42706	0.86847		2.87252	0.80242
			2.6034	0.8703		2.43825	0.89378
			3.46101	0.85052		0.76269	0.86308
			2.50444	0.87034		2.4863	0.86282
			3.47117	0.85189		3.51008	0.85963
			2.62014	0.87018		2.81701	0.8622
			3.43321	0.86186		2.63333	0.8651
			2.86462	0.8663		2.4565	0.78413
			2.84855	0.86761		2.3621	0.85884
			2.76381	0.86435		2.61085	0.85839
			3.51896	0.85765		2.91239	0.8613
			2.75198	0.87392		3.19672	0.85609
			2.64626	0.86305		3.0094	0.85702
			2.58138	0.86266		2.63458	0.86373
			4.36399	0.76649		1.74347	0.6464
			2.81947	0.86672		2.88606	0.86567
			2.57801	0.86522		2.84902	0.86105
			2.71505	0.8055		3.06423	0.86521
			2.77666	0.86789		2.91059	0.85911
			2.53323	0.86944		3.0006	0.86139
			2.69956	0.86759		2.87241	0.86789
			2.92672	0.87282		2.72771	0.88257
			2.71479	0.86094		2.87647	0.86404
			2.76366	0.86449		2.87017	0.86118
			2.77643	0.86645		2.81448	0.76043
			2.59745	0.8751		13.0461	0.87183
			2.73916	0.8676		2.74053	0.85499
			3.24152	0.77921		2.70496	0.86492
			2.75013	0.87191		2.48926	0.86699
			2.7337	0.86615		2.7233	0.86079
			2.65995	0.86719		2.96956	0.86024
			3.2207	0.79551		2.77621	0.86438
			2.8648	0.87256		3.26044	0.86344
			2.70752	0.86393		2.13435	0.71515
			2.82461	0.86801		2.74577	0.86619
			2.73161	0.87105		2.88841	0.8516
			2.79795	0.85668		3.5908	0.87303
			2.23579	0.94776		3.52137	0.85081
			2.67682	0.86825		2.84396	0.87342
			2.59848	0.86593		3.33236	0.86298
			2.372	0.98174		3.24013	0.86598
			3.93487	0.85528		3.29579	0.84913
			2.81986	0.8758		2.60091	0.85744
			2.59957	0.87677		3.09349	0.86366
			2.6484	0.87215		2.64414	0.81484
			2.60055	0.86399		2.76597	0.86154
			2.81696	0.86535		2.3574	0.8958
			2.30457	0.87657		3.06165	0.86643
			2.16361	0.98152		3.18905	0.87697
			2.84545	0.93566		2.30788	0.87777
			4.38133	0.73115		2.49597	0.85806
			3.01677	0.86794		2.09812	0.78402
			2.5801	0.98216		3.16303	0.86482
			2.5132	0.9887		2.68674	0.86598
			2.54428	0.86922		3.34323	0.92196
			2.55231	0.87636		2.91522	0.86387
			2.93359	0.85152		2.50052	0.86439
			2.42917	0.70719		2.63042	0.86513
			2.77472	0.86596		2.55511	0.8607
			2.78536	0.86773		2.32036	0.86266
			3.23242	0.83063		2.98445	0.86194
			3.30372	0.89498		2.84909	0.85492
			2.6789	0.86958		2.88217	0.84394
			3.5869	0.86733		3.20414	0.86108
			3.6978	0.87352		2.36815	0.98078
			2.95958	0.87051		3.47878	0.86123
			2.61211	0.86667		2.98313	0.86694
			2.72517	0.86814		2.56467	0.86105
			2.82622	0.86747		2.80712	0.86434
			3.35273	0.87042		2.14799	0.75321
			2.28888	0.87401		2.32206	0.86298
			2.2413	0.87189		2.9318	0.8537
			3.13083	0.87949		2.92733	0.8542
			2.27318	0.87202		2.78704	0.86983
			2.85268	0.86671		2.68746	0.86903
			2.16537	0.86311		3.09553	0.86183
			2.81981	0.85999		4.32068	0.86847
			2.57945	0.86411		2.92162	0.8599
			2.75088	0.87026		2.95771	0.78563
			2.78575	0.87299		2.73039	0.92449
			2.87906	0.87297		3.67523	0.85415
			2.87627	0.87411		2.64706	0.85839
			2.72456	0.85735		1.45831	0.67257
			2.77248	0.86999		2.43964	0.79073
			2.6898	0.8716		2.47979	0.9778
			2.28082	0.86631		2.12146	0.70032
			3.46369	0.77725		2.45151	0.62854
			2.75398	0.87125		2.5063	0.86125
			3.13407	0.86347		2.98114	0.85946
			3.28754	0.84031		2.50982	0.84655
			2.72923	0.88455		2.70792	0.96512
			2.83049	0.86319		3.43165	0.83909
			3.4938	0.85212		2.57712	0.86571
			2.23512	0.97665		3.04853	0.75824
			2.77387	0.86613		3.33394	0.86316
			2.80906	0.867		2.80289	0.8652
			2.59453	0.87554		2.76635	0.86225
			3.08614	0.86244		2.7586	0.87058
			3.21348	0.84925		3.41952	0.86972
			2.36665	0.97605		2.47117	0.88624
			2.06082	0.65336		2.87095	0.86202
			2.85294	0.86466		2.6002	0.86216
			3.00224	0.86529		2.88063	0.86488
			2.74276	0.85936		2.9767	0.86729
			3.16503	0.85731		2.72348	0.85929
			3.52088	0.86023		2.891	0.85235
			2.79883	0.86283		3.59489	0.84568
			2.80814	0.86981		2.82488	0.90442
			2.22885	0.86183		2.55944	0.97628
			2.63547	0.86816		3.21577	0.79967
			2.86084	0.86266		4.04221	0.79071
			3.44934	0.82865		2.86078	0.86123
			2.6417	0.86751		2.81403	0.85772
			2.58482	0.85947		2.8025	0.85798
			3.18571	0.84514		3.04187	0.84606
			2.92079	0.86186		2.81527	0.8807
			2.45443	0.86172		2.91346	0.85675
			2.37106	0.86787		3.32534	0.84483
			3.28247	0.86268		1.8226	0.87588
			2.59995	0.85794		3.30556	0.86431
			3.05635	0.86493		2.97238	0.86317
			2.74604	0.86938		3.26418	0.85697
			2.86392	0.85851		2.84511	0.86106
			3.44763	0.86447		2.84691	0.87469
			3.11377	0.86803		1.81436	0.69692
			2.92239	0.86723		3.16065	0.84045
			2.65106	0.95608		3.60979	0.86127
			2.58705	0.86856		3.07908	0.86134
			2.24949	0.97902		3.33253	0.7651
			3.26498	0.86749		2.93979	0.86028
			2.85898	0.86672		2.29458	0.88929
			2.72038	0.86338		2.9544	0.85986
			2.11002	0.78596		2.98365	0.85649
			1.76259	0.67765		2.79624	0.85631
			2.79005	0.86603		2.579	0.85629
			3.2184	0.85427		2.70478	0.86076
			2.57122	0.87559		3.10622	0.8595
			2.94386	0.86489		4.23377	0.8467
			2.88919	0.85215		1.84295	0.68967
			2.37106	0.86273		2.52306	0.97634
			3.19746	0.86188		3.49968	0.8488
			2.6915	0.87353		2.64474	0.89754
			2.74613	0.861		2.832	0.85572
			4.11705	0.70989		2.92859	0.85917
			2.81209	0.86561		3.26235	0.89211
			2.72983	0.85963		3.38995	0.77594
			2.82575	0.88256		2.95753	0.85346
			3.10676	0.86393		2.65155	0.87719
			2.69433	0.86488		2.722	0.86408
			2.81955	0.86351		2.75658	0.86355
			2.6117	0.86833		2.69828	0.86031
			2.40659	0.87022		2.21307	0.86694
			3.4901	0.86684		2.73069	0.72405
			3.04565	0.86043		2.83831	0.86225
			1.55126	0.64671		2.56597	0.81007
			2.74616	0.81748		3.03187	0.87366
			2.01695	0.98428		2.7596	0.86547
			2.51727	0.98446		3.83991	0.79076
			2.85668	0.85987		2.80383	0.86379
			2.94665	0.861		2.74261	0.86302
			3.51565	0.86421		2.73199	0.86594
			2.75188	0.86309		3.07895	0.85798
			2.72615	0.87201		3.00788	0.86273
			2.71444	0.86556		3.81548	0.70797
			3.07651	0.81127		2.91301	0.86856
			2.57019	0.67636		2.70344	0.87298
			2.64342	0.86702		2.82043	0.85356
			3.20748	0.8629		2.67975	0.86595
			2.75845	0.85178		2.90425	0.86128
			2.46594	0.85305
			3.21072	0.85882
			7.04829	0.84121
			2.3503	0.98062
			3.836	0.81572
			2.74163	0.85526
			2.58255	0.86185
			2.56739	0.86678
			2.92799	0.77336
			2.74659	0.85716
			2.85538	0.86222
			3.63705	0.79724
			3.78991	0.78857
			3.37065	0.85913
			2.71668	0.85296
			2.67691	0.86248

[truncated: 37 more sheets: Fig. 5c, Fig. 5d, Fig. 5f, Fig. 5g, Supplementary Fig. 1a, Supplementary Fig. 1b, Supplementary Fig. 1c, Supplementary Fig. 1d, Supplementary Fig. 2a, Supplementary Fig. 2b, Supplementary Fig. 2c, Supplementary Fig. 3, Supplementary Fig. 4, Supplementary Fig. 5, Supplementary Fig. 6b, Supplementary Fig. 6c, Supplementary Fig. 7c, Supplementary Fig. 7d, Supplementary Fig. 8c, Supplementary Fig. 8d …]
